# Supplementary material for: 1,5-Bis(thio­phen-2-yl)-3-(2,4,5-trimeth­oxy­phen­yl)pentane-1,5-dione
Source: Acta Crystallogr Sect E Struct Rep Online. 2011 Nov 25;67(Pt 12):o3416–7. doi: 10.1107/S160053681104846X (PMC3239053; doi:10.1107/S160053681104846X)
Supplement: Supplementary file 2 [file e-67-o3416-Isup2.hkl]

# 
# h,k,l, Fc-squared, Fo-squared, sigma(Fo-squared) and status flag 
# 
data_I
_shelx_title ' tnis27 in P2(1)/c (100K)' 
_shelx_refln_list_code          4 
_shelx_F_calc_maximum      173.74 
_exptl_crystal_F_000       904.00 
_reflns_d_resolution_high  0.7088 
 
loop_ 
 _symmetry_equiv_pos_as_xyz 
 'x, y, z' 
 '-x, y+1/2, -z+1/2' 
 '-x, -y, -z' 
 'x, -y-1/2, z-1/2' 
 
_cell_length_a    16.1955 
_cell_length_b     7.5777 
_cell_length_c    16.7706 
_cell_angle_alpha  90.000 
_cell_angle_beta   93.490 
_cell_angle_gamma  90.000 
 
_shelx_F_squared_multiplier     1.000 
 
loop_ 
 _refln_index_h 
 _refln_index_k 
 _refln_index_l 
 _refln_F_squared_calc 
 _refln_F_squared_meas 
 _refln_F_squared_sigma 
 _refln_observed_status 
   2   0   0       70.14       71.12      2.57 o 
   3   0   0     7582.71     7590.16     69.31 o 
   4   0   0     3083.60     3170.28     31.77 o 
   5   0   0       64.58       75.40      3.72 o 
   6   0   0      633.19      740.65     11.71 o 
   7   0   0      195.67      281.59      7.45 o 
   8   0   0      308.37      244.30      7.45 o 
   9   0   0     7426.39     7800.83     71.27 o 
  10   0   0     5886.75     5608.53     64.88 o 
  11   0   0      467.38      456.86     11.95 o 
  12   0   0      295.34      334.75     19.44 o 
  13   0   0      916.90      986.78     23.13 o 
  14   0   0      128.31      103.50      9.48 o 
  15   0   0        0.94        4.15      3.56 o 
  16   0   0      147.57      129.63     16.36 o 
  17   0   0      693.51      675.61     22.17 o 
  18   0   0      850.06      864.94     34.13 o 
  19   0   0     3232.53     3283.05     56.72 o 
  20   0   0      369.08      324.05     22.11 o 
  21   0   0      275.13      305.57     24.62 o 
  22   0   0        9.79       16.96      7.55 o 
   1   1   0        6.61        3.78      0.82 o 
   2   1   0     5118.38     5060.76     47.47 o 
   3   1   0     4982.57     4784.12     27.07 o 
   4   1   0     6098.27     6365.63     43.32 o 
   5   1   0      146.87      104.00      2.69 o 
   6   1   0       11.50       12.94      1.43 o 
   7   1   0        0.70        0.43      1.05 o 
   8   1   0     4302.70     4554.99     31.79 o 
   9   1   0      246.02      216.20      5.94 o 
  10   1   0     1438.07     1475.48     15.58 o 
  11   1   0      141.80      120.08      5.62 o 
  12   1   0      394.07      364.36      8.60 o 
  13   1   0      206.46      196.44      9.18 o 
  14   1   0      383.73      374.33     10.32 o 
  15   1   0      257.59      282.61     11.21 o 
  16   1   0      114.45      107.45      8.74 o 
  17   1   0       38.27       37.71      5.18 o 
  18   1   0       25.47       18.51      4.90 o 
  19   1   0      182.10      199.77     13.17 o 
  20   1   0       31.12       11.29      4.45 o 
  21   1   0     1426.94     1492.69     32.53 o 
  22   1   0       28.62       31.73      7.63 o 
   0   2   0     5040.80     5140.02     71.33 o 
   1   2   0     9240.57     9328.71     73.04 o 
   2   2   0     3139.55     3289.87     29.38 o 
   3   2   0     7530.54     7413.73     49.41 o 
   4   2   0       81.45       95.88      2.68 o 
   5   2   0      446.19      472.87      6.20 o 
   6   2   0      934.66     1034.05     10.42 o 
   7   2   0     4375.10     4592.13     31.61 o 
   8   2   0      442.27      461.74      6.78 o 
   9   2   0      101.42       86.62      5.18 o 
  10   2   0      814.79      864.57     10.99 o 
  11   2   0      880.77      867.10     13.02 o 
  12   2   0     1683.33     1557.39     19.00 o 
  13   2   0      195.24      212.38      7.68 o 
  14   2   0      343.13      323.14     11.25 o 
  15   2   0        5.46        7.63      3.39 o 
  16   2   0       37.52       38.15      5.29 o 
  17   2   0      112.55      118.68      8.69 o 
  18   2   0       59.56       71.73      7.90 o 
  19   2   0        0.73       -0.78      3.92 o 
  20   2   0        5.65        6.95      4.26 o 
  21   2   0      325.44      344.71     21.36 o 
  22   2   0      202.62      241.42     18.81 o 
   1   3   0     5130.98     5107.23     38.80 o 
   2   3   0     2860.31     2942.96     34.81 o 
   3   3   0      127.80      135.52      3.45 o 
   4   3   0       11.25       26.09      1.92 o 
   5   3   0       59.39      110.84      4.38 o 
   6   3   0     5208.15     5155.78     36.65 o 
   7   3   0      929.78      879.54     10.89 o 
   8   3   0      158.71      233.80      5.44 o 
   9   3   0       30.49       21.69      2.35 o 
  10   3   0       29.20       26.89      2.72 o 
  11   3   0      751.79      764.93     12.33 o 
  12   3   0       83.47       91.54      6.29 o 
  13   3   0      220.03      192.29      8.00 o 
  14   3   0      593.21      557.77     13.85 o 
  15   3   0      388.12      331.94     11.20 o 
  16   3   0       34.12       40.96      5.53 o 
  17   3   0      133.57      130.92     11.91 o 
  18   3   0       15.83       19.05      5.53 o 
  19   3   0        9.38       17.40      6.59 o 
  20   3   0        6.12        4.15      5.61 o 
  21   3   0        0.13        0.93      4.94 o 
   0   4   0      133.21      131.76      5.24 o 
   1   4   0      122.97      167.96      4.50 o 
   2   4   0     1149.92     1094.07     12.73 o 
   3   4   0      537.67      520.30      6.40 o 
   4   4   0      100.61      120.26      3.32 o 
   5   4   0      372.31      431.32      6.99 o 
   6   4   0      111.94       98.12      4.13 o 
   7   4   0       54.82       40.31      3.36 o 
   8   4   0      358.44      386.07      8.03 o 
   9   4   0       40.74       46.06      3.79 o 
  10   4   0      345.50      341.37      9.39 o 
  11   4   0      105.79      107.55      7.47 o 
  12   4   0       58.64       58.93      7.26 o 
  13   4   0     1616.65     1653.35     27.99 o 
  14   4   0      425.81      437.61     16.30 o 
  15   4   0       43.82       57.49      8.06 o 
  16   4   0      339.95      336.91     21.48 o 
  17   4   0      292.35      291.08     18.94 o 
  18   4   0      199.56      208.11     15.67 o 
  19   4   0       96.24      108.15     11.99 o 
  20   4   0      109.34      101.44     11.97 o 
  21   4   0       60.72       69.88     12.73 o 
   1   5   0      775.42      809.34     11.25 o 
   2   5   0       13.63        9.82      3.08 o 
   3   5   0       36.61       31.00      3.04 o 
   4   5   0      484.22      451.17     17.76 o 
   5   5   0     3917.41     3725.10     45.70 o 
   6   5   0     1081.55     1009.69     18.14 o 
   7   5   0     1732.89     1747.54     25.80 o 
   8   5   0     2127.51     2086.03     29.63 o 
   9   5   0     1993.24     2024.69     29.62 o 
  10   5   0      407.84      389.20     12.40 o 
  11   5   0      182.14      162.66     11.21 o 
  12   5   0      402.70      407.72     15.56 o 
  13   5   0      647.52      617.11     19.83 o 
  14   5   0      427.76      451.09     17.65 o 
  15   5   0      241.18      265.83     17.92 o 
  16   5   0       47.00       54.81     10.09 o 
  17   5   0       13.22       11.62      6.21 o 
  18   5   0      332.41      308.16     21.20 o 
  19   5   0      523.16      512.26     26.50 o 
  20   5   0       27.82       39.44     10.34 o 
   0   6   0      666.51      619.88     26.28 o 
   1   6   0       78.08       69.86      6.78 o 
   2   6   0     2049.56     2013.58     29.48 o 
   3   6   0     1400.28     1327.09     23.10 o 
   4   6   0      675.87      680.30     20.76 o 
   5   6   0       32.33       27.30      4.62 o 
   6   6   0      153.84      153.19      8.70 o 
   7   6   0     2304.18     2295.69     32.24 o 
   8   6   0      640.12      570.50     15.01 o 
   9   6   0      618.52      585.20     15.55 o 
  10   6   0       62.97       55.93      6.28 o 
  11   6   0       98.18       99.94      9.18 o 
  12   6   0      398.71      432.46     16.48 o 
  13   6   0      517.19      490.27     18.28 o 
  14   6   0        0.00        0.70      3.60 o 
  15   6   0       18.73       15.05      6.73 o 
  16   6   0      613.85      679.75     33.40 o 
  17   6   0      319.00      362.13     44.17 o 
  18   6   0        0.31       -3.09      5.22 o 
   1   7   0     1243.11     1224.96     34.28 o 
   2   7   0      421.63      411.99     16.34 o 
   3   7   0      268.97      252.67     12.95 o 
   4   7   0       24.59       32.46      9.19 o 
   5   7   0      392.35      382.77     12.08 o 
   6   7   0        7.78        6.93      4.32 o 
   7   7   0        0.10        4.17      3.06 o 
   8   7   0       31.76       37.07      5.59 o 
   9   7   0       28.26       18.29      5.19 o 
  10   7   0        8.83       10.15      4.60 o 
  11   7   0      294.64      280.08     14.66 o 
  12   7   0      145.43      125.03     11.11 o 
  13   7   0       34.56       35.33      6.79 o 
  14   7   0      609.30      686.01     34.09 o 
  15   7   0      284.21      265.96     20.68 o 
  16   7   0       20.32       14.31      7.16 o 
  17   7   0       51.14       51.98     11.06 o 
   0   8   0      354.57      378.80     24.08 o 
   1   8   0      563.23      554.84     20.57 o 
   2   8   0       17.85        7.36      4.05 o 
   3   8   0       38.26       30.71      6.27 o 
   4   8   0       17.69       17.32      5.25 o 
   5   8   0       24.43       27.90      9.66 o 
   6   8   0        2.61        8.43      4.22 o 
   7   8   0        2.35        0.90      3.62 o 
   8   8   0       55.86       50.94      7.75 o 
   9   8   0      278.52      311.05     13.28 o 
  10   8   0       51.08       65.87      8.42 o 
  11   8   0       53.33       54.00      7.75 o 
  12   8   0      171.25      155.07     12.90 o 
  13   8   0       62.38       53.60      9.81 o 
  14   8   0      216.24      194.36     15.00 o 
  15   8   0       51.65       48.83     20.50 o 
   1   9   0      207.78      213.81     16.06 o 
   2   9   0      104.54       78.01     11.18 o 
   3   9   0        8.98        7.57      4.61 o 
   4   9   0        0.75       -2.22      3.64 o 
   5   9   0       11.03       13.25      4.97 o 
   6   9   0       19.93        8.52      5.02 o 
   7   9   0        0.21        1.43      4.24 o 
   8   9   0      195.24      187.33     14.34 o 
   9   9   0        7.34        9.17      5.68 o 
  10   9   0      110.29      101.41     19.14 o 
  11   9   0       62.29       54.82     29.40 o 
  12   9   0        5.24        6.37      5.74 o 
   0  10   0      194.72      194.64     23.42 o 
   1  10   0      307.47      302.37     17.92 o 
   2  10   0       62.78       65.76      9.53 o 
   3  10   0        9.48        8.57     10.72 o 
   4  10   0        3.15        5.71      4.97 o 
   5  10   0        1.68        3.63      5.13 o 
   6  10   0       35.77       20.18      6.39 o 
   7  10   0       71.73       52.39      8.96 o 
   8  10   0        2.65        7.97     18.20 o 
 -22   1   1        7.21       11.56      4.26 o 
 -21   1   1      111.80      105.33     10.40 o 
 -20   1   1       42.39       25.16      7.84 o 
 -19   1   1      236.11      247.22     21.74 o 
 -18   1   1       21.16       19.96      4.07 o 
 -17   1   1      847.74      812.51     17.14 o 
 -16   1   1      284.21      311.42     10.21 o 
 -15   1   1        0.56       -2.21      3.08 o 
 -14   1   1      672.88      666.17     13.75 o 
 -13   1   1       49.77       53.28      4.85 o 
 -12   1   1       72.92       78.62      4.84 o 
 -11   1   1      519.08      495.35      9.52 o 
 -10   1   1     2417.65     2472.16     21.74 o 
  -9   1   1     1700.09     1728.04     16.48 o 
  -8   1   1      459.13      540.70      9.22 o 
  -7   1   1     4903.84     5029.34     36.01 o 
  -6   1   1     1713.97     1658.30     14.89 o 
  -5   1   1     4930.37     4765.76     33.44 o 
  -4   1   1      769.57      761.58      7.32 o 
  -3   1   1      137.28      141.53      2.73 o 
  -2   1   1      120.75      128.39      2.26 o 
  -1   1   1     5656.45     5811.21    110.99 o 
   0   1   1      220.13      182.59      3.02 o 
   1   1   1     4498.36     4438.89     32.73 o 
   2   1   1     1206.92     1177.18     11.25 o 
   3   1   1     4017.49     3712.41     23.03 o 
   4   1   1      213.89      285.45      4.04 o 
   5   1   1     2420.25     2360.13     16.33 o 
   6   1   1        0.68        1.28      0.98 o 
   7   1   1      134.17      164.93      4.23 o 
   8   1   1      144.11      134.30      4.71 o 
   9   1   1      105.35       85.31      4.05 o 
  10   1   1     1478.27     1450.94     15.50 o 
  11   1   1       97.05      100.23      5.23 o 
  12   1   1      499.20      460.48      9.77 o 
  13   1   1     2970.79     2852.68     30.92 o 
  14   1   1      389.99      383.69     10.44 o 
  15   1   1       47.62       39.60      5.19 o 
  16   1   1      848.27      872.92     18.66 o 
  17   1   1      151.60      149.10     10.52 o 
  18   1   1       43.23       43.25      6.48 o 
  19   1   1       13.75       10.92      4.81 o 
  20   1   1      294.72      310.07     16.96 o 
  21   1   1        1.15        3.81      5.37 o 
  22   1   1       42.63       44.90     31.77 o 
 -22   2   1        1.21        4.62      5.79 o 
 -21   2   1       81.34       66.67      7.86 o 
 -20   2   1        6.50        3.56      4.17 o 
 -19   2   1      454.72      460.10     16.65 o 
 -18   2   1      186.65      192.96     11.22 o 
 -17   2   1       28.29       24.31      4.69 o 
 -16   2   1       86.44      106.86      7.98 o 
 -15   2   1      121.34      140.07      7.84 o 
 -14   2   1       86.93       57.13      5.17 o 
 -13   2   1      305.86      329.56     10.16 o 
 -12   2   1       74.90       69.45      4.63 o 
 -11   2   1      101.18      121.90     10.02 o 
 -10   2   1      329.58      314.24      7.45 o 
  -9   2   1     2814.73     2893.10     23.26 o 
  -8   2   1     4198.62     4062.11     27.49 o 
  -7   2   1      677.97      628.87      7.58 o 
  -6   2   1      560.10      548.88      6.63 o 
  -5   2   1     1310.33     1305.42     11.35 o 
  -4   2   1     1077.16      986.68      9.68 o 
  -3   2   1     2181.32     2255.57     16.68 o 
  -2   2   1    26455.37    27169.21    162.23 o 
  -1   2   1     5281.10     5435.68     39.40 o 
   0   2   1    19089.86    19055.28    143.62 o 
   1   2   1     2600.07     2888.04     25.78 o 
   2   2   1      757.81      542.93      8.35 o 
   3   2   1       25.96        8.04      1.55 o 
   4   2   1     1036.24     1055.26     10.04 o 
   5   2   1      420.83      369.37      5.74 o 
   6   2   1     4648.71     4714.48     31.61 o 
   7   2   1      649.92      756.96      9.18 o 
   8   2   1      616.87      624.22      8.63 o 
   9   2   1       58.02       55.69      3.59 o 
  10   2   1     1762.95     1632.13     17.55 o 
  11   2   1     1073.57     1007.67     14.17 o 
  12   2   1        0.34       -0.28      1.90 o 
  13   2   1      587.42      594.57     11.72 o 
  14   2   1     1120.97     1091.42     19.73 o 
  15   2   1      188.93      187.12      9.50 o 
  16   2   1      830.11      927.69     19.42 o 
  17   2   1      108.67      111.74     13.88 o 
  18   2   1       20.77        9.80      6.49 o 
  19   2   1        1.07        2.94      3.83 o 
  20   2   1      553.87      585.87     22.82 o 
  21   2   1        0.05        6.33      5.63 o 
  22   2   1      211.76      271.59     23.61 o 
 -21   3   1      960.75      973.04     30.79 o 
 -20   3   1       10.31        7.50      5.51 o 
 -19   3   1       10.35        6.00      5.24 o 
 -18   3   1       40.77       38.18      6.52 o 
 -17   3   1        2.84        4.12      3.43 o 
 -16   3   1       60.35       61.86      7.05 o 
 -15   3   1      754.07      751.65     16.79 o 
 -14   3   1      741.31      809.52     16.82 o 
 -13   3   1     2083.55     2041.71     25.26 o 
 -12   3   1     1122.99     1125.80     15.89 o 
 -11   3   1        0.23       -2.10      2.10 o 
 -10   3   1      103.85      123.35      4.86 o 
  -9   3   1      409.71      396.68      9.82 o 
  -8   3   1      218.09      298.28      6.58 o 
  -7   3   1      244.86      246.08      5.71 o 
  -6   3   1       80.35       62.75      3.15 o 
  -5   3   1     4026.99     4130.50     29.77 o 
  -4   3   1      272.27      227.23      4.40 o 
  -3   3   1     1488.06     1358.14     12.89 o 
  -2   3   1      714.25      759.16     15.90 o 
  -1   3   1     5034.03     5477.89     45.30 o 
   0   3   1     6487.37     6719.55     49.20 o 
   1   3   1     1811.92     2039.34     20.95 o 
   2   3   1      208.72      204.04      5.38 o 
   3   3   1      723.08      686.44     10.99 o 
   4   3   1       14.33        8.88      3.22 o 
   5   3   1     3374.70     3355.91     25.22 o 
   6   3   1     1359.46     1460.51     14.24 o 
   7   3   1      636.40      584.63      9.22 o 
   8   3   1       68.64       61.07      3.58 o 
   9   3   1      553.98      607.13      9.70 o 
  10   3   1       25.56       37.28      3.16 o 
  11   3   1       81.04       61.88      4.89 o 
  12   3   1      878.01      849.56     15.73 o 
  13   3   1      321.22      319.32     14.10 o 
  14   3   1      178.94      202.61     11.01 o 
  15   3   1       24.31       27.31      5.80 o 
  16   3   1        6.86       -0.94      3.84 o 
  17   3   1       61.18       66.65      9.09 o 
  18   3   1       71.66       61.99      8.99 o 
  19   3   1      233.39      244.65     17.19 o 
  20   3   1       16.72       24.65      7.25 o 
  21   3   1      167.98      217.41     17.27 o 
 -21   4   1      270.68      292.49     20.06 o 
 -20   4   1       30.32       28.90      7.71 o 
 -19   4   1       49.79       54.58      9.42 o 
 -18   4   1        0.08        0.89      4.18 o 
 -17   4   1       62.65       57.18      8.16 o 
 -16   4   1      121.95      120.92     11.10 o 
 -15   4   1      680.25      663.54     20.59 o 
 -14   4   1      143.17      123.47     11.98 o 
 -13   4   1       10.50        5.97      3.36 o 
 -12   4   1     1154.27     1205.75     20.33 o 
 -11   4   1     2200.23     2162.20     24.74 o 
 -10   4   1      260.28      242.97      6.79 o 
  -9   4   1       24.56       28.29      3.02 o 
  -8   4   1     1475.34     1501.41     17.43 o 
  -7   4   1      614.70      680.76      9.86 o 
  -6   4   1       15.35       16.80      2.27 o 
  -5   4   1      135.17      205.34      4.95 o 
  -4   4   1      518.95      410.15      6.14 o 
  -3   4   1       47.92       61.67      2.87 o 
  -2   4   1     1869.26     1817.17     17.73 o 
  -1   4   1     1288.05     1152.58     13.27 o 
   0   4   1     2632.71     2610.60     21.41 o 
   1   4   1      182.91      193.98      4.63 o 
   2   4   1        0.16        4.07      2.25 o 
   3   4   1        3.77        3.07      1.73 o 
   4   4   1      324.59      308.09      6.76 o 
   5   4   1      104.36      136.54      5.10 o 
   6   4   1      118.48      134.07      4.00 o 
   7   4   1      705.64      707.03     10.36 o 
   8   4   1     1455.67     1402.21     16.50 o 
   9   4   1     1403.70     1356.40     19.50 o 
  10   4   1       20.14       14.79      3.18 o 
  11   4   1      231.57      230.33     10.14 o 
  12   4   1      171.88      189.99     10.01 o 
  13   4   1      512.13      540.09     15.28 o 
  14   4   1      161.81      151.47     10.13 o 
  15   4   1      213.13      236.25     15.32 o 
  16   4   1        1.38       -3.73      3.73 o 
  17   4   1      539.63      553.16     20.61 o 
  18   4   1      782.41      831.31     26.17 o 
  19   4   1      851.11      915.32     28.39 o 
  20   4   1      785.70      883.29     46.89 o 
  21   4   1       14.30       13.92      7.90 o 
 -20   5   1        8.94        5.92      7.13 o 
 -19   5   1       35.79       29.33     13.35 o 
 -18   5   1       34.31       32.42      8.45 o 
 -17   5   1        1.55        9.69      6.13 o 
 -16   5   1       47.51       20.27      7.17 o 
 -15   5   1       33.31       27.99      7.17 o 
 -14   5   1      219.03      218.12     17.06 o 
 -13   5   1      618.53      641.74     20.05 o 
 -12   5   1       27.77       20.26      4.88 o 
 -11   5   1      143.55      137.69     10.19 o 
 -10   5   1       77.11       57.12      5.20 o 
  -9   5   1      109.56      112.81      6.67 o 
  -8   5   1      275.63      269.87      8.36 o 
  -7   5   1      324.21      286.43      8.23 o 
  -6   5   1      229.84      251.69      7.78 o 
  -5   5   1      131.02      145.72      6.50 o 
  -4   5   1      465.06      457.93      7.32 o 
  -3   5   1      399.44      363.37      7.16 o 
  -2   5   1      461.35      440.68      7.81 o 
  -1   5   1     2984.71     3227.35     29.32 o 
   0   5   1      632.71      632.29      9.73 o 
   1   5   1        5.55        2.18      2.21 o 
   2   5   1      283.87      265.33     13.38 o 
   3   5   1      170.70      150.65      7.00 o 
   4   5   1        4.84        6.16      3.18 o 
   5   5   1      192.77      217.58      8.36 o 
   6   5   1     1224.86     1249.43     20.83 o 
   7   5   1       27.56       29.45      4.40 o 
   8   5   1       57.13       40.61      5.23 o 
   9   5   1       52.87       54.23      8.43 o 
  10   5   1       48.72       39.62      5.42 o 
  11   5   1       95.93       73.35      7.88 o 
  12   5   1      266.73      255.48     17.91 o 
  13   5   1     2258.92     2113.18     42.13 o 
  14   5   1      525.53      498.19     18.68 o 
  15   5   1       73.46       65.09     13.53 o 
  16   5   1      337.10      366.19     22.01 o 
  17   5   1       74.13       63.16     11.18 o 
  18   5   1       19.37       17.47      7.44 o 
  19   5   1       60.37       77.67     12.66 o 
  20   5   1      226.74      251.53     22.64 o 
 -18   6   1      196.71      226.79     46.13 o 
 -17   6   1        0.49       -2.36      5.06 o 
 -16   6   1      287.78      288.44     19.48 o 
 -15   6   1      127.30      147.77     15.04 o 
 -14   6   1     1068.01     1110.02     35.68 o 
 -13   6   1      668.36      632.15     20.68 o 
 -12   6   1      128.54      104.21     14.22 o 
 -11   6   1      211.56      218.97     17.72 o 
 -10   6   1       30.50       35.15      5.74 o 
  -9   6   1     1215.86     1212.20     22.68 o 
  -8   6   1      446.50      444.25     13.32 o 
  -7   6   1      321.79      340.82     13.89 o 
  -6   6   1     1314.44     1248.15     23.64 o 
  -5   6   1      575.23      557.12     14.67 o 
  -4   6   1       21.04       22.14      4.63 o 
  -3   6   1      151.06      140.17      7.99 o 
  -2   6   1      108.84       93.48      6.61 o 
  -1   6   1       56.49       72.49      9.54 o 
   0   6   1       89.30       77.67      5.96 o 
   1   6   1      918.76      972.79     18.72 o 
   2   6   1       34.35       37.02      4.74 o 
   3   6   1      334.63      354.76     11.43 o 
   4   6   1      552.48      565.02     13.72 o 
   5   6   1      592.52      561.65     15.20 o 
   6   6   1       19.48       15.20      5.56 o 
   7   6   1      240.61      237.69      9.92 o 
   8   6   1      355.45      336.26     11.75 o 
   9   6   1        0.64        0.22      2.88 o 
  10   6   1       48.23       47.89      6.36 o 
  11   6   1       12.70       13.41      4.23 o 
  12   6   1       87.31       70.64     11.03 o 
  13   6   1        3.46        7.67      4.44 o 
  14   6   1        0.15       -0.67      3.81 o 
  15   6   1       24.63       28.89     11.67 o 
  16   6   1        9.47        3.85      5.60 o 
  17   6   1        9.02        7.77      6.49 o 
  18   6   1      112.84       90.08     13.72 o 
 -17   7   1      254.27      243.87     20.77 o 
 -16   7   1      268.78      283.17     43.16 o 
 -15   7   1        5.28        8.91      6.03 o 
 -14   7   1     1481.27     1448.84     57.76 o 
 -13   7   1      163.74      187.16     13.60 o 
 -12   7   1      206.97      217.16     13.47 o 
 -11   7   1        7.28        6.44      3.97 o 
 -10   7   1      255.22      272.89     21.87 o 
  -9   7   1       34.68       46.91      8.74 o 
  -8   7   1        2.12        5.67      3.39 o 
  -7   7   1       14.38       15.14      6.00 o 
  -6   7   1      237.12      259.32     14.13 o 
  -5   7   1       71.64       64.85      6.52 o 
  -4   7   1      779.40      764.01     22.83 o 
  -3   7   1      936.70      906.99     24.83 o 
  -2   7   1      532.32      493.87     17.73 o 
  -1   7   1      458.10      475.18     25.61 o 
   0   7   1      326.41      297.42     13.75 o 
   1   7   1      291.78      302.90     14.01 o 
   2   7   1        0.18        3.68      3.32 o 
   3   7   1        8.90       15.25      4.47 o 
   4   7   1       68.05       77.72      9.97 o 
   5   7   1      551.10      599.87     15.51 o 
   6   7   1       89.61       97.16      8.61 o 
   7   7   1       11.62       10.83      3.96 o 
   8   7   1       19.82       18.56      4.60 o 
   9   7   1       50.94       43.70      6.08 o 
  10   7   1      206.51      213.23     13.41 o 
  11   7   1       58.46       60.07      8.08 o 
  12   7   1      169.42      169.90     13.06 o 
  13   7   1       83.20       70.45      8.88 o 
  14   7   1      152.87      157.10     13.16 o 
  15   7   1      753.22      818.18     31.34 o 
  16   7   1      124.49      135.73     16.10 o 
  17   7   1       30.23       31.74      9.41 o 
 -15   8   1      205.25      206.89     18.30 o 
 -14   8   1      229.30      229.94     18.87 o 
 -13   8   1       17.33       16.49      5.77 o 
 -12   8   1       33.90       55.82     12.29 o 
 -11   8   1      160.83      204.13     15.93 o 
 -10   8   1       78.20       79.34     10.85 o 
  -9   8   1      111.82      114.73     10.76 o 
  -8   8   1      135.13      140.43     11.56 o 
  -7   8   1      285.01      285.99     14.71 o 
  -6   8   1       62.61       56.73      7.59 o 
  -5   8   1       35.27       38.84      7.12 o 
  -4   8   1       57.72       67.85     15.54 o 
  -3   8   1        3.91        2.78      3.73 o 
  -2   8   1       11.81       16.82      4.93 o 
  -1   8   1      517.79      523.14     26.72 o 
   0   8   1      634.53      649.68     26.31 o 
   1   8   1     1021.76     1042.37     29.05 o 
   2   8   1      198.72      206.33     13.75 o 
   3   8   1        3.80        9.38      4.13 o 
   4   8   1        4.54        5.10      3.94 o 
   5   8   1      279.83      288.87     14.07 o 
   6   8   1       14.93       14.74      5.96 o 
   7   8   1     1678.94     1627.99     34.81 o 
   8   8   1       80.00       90.13      8.28 o 
   9   8   1        8.21        9.74      4.27 o 
  10   8   1       42.82       38.37      6.73 o 
  11   8   1      160.25      157.02     12.58 o 
  12   8   1       53.31       47.33      8.05 o 
  13   8   1        0.06       -1.22      4.55 o 
  14   8   1      163.03      169.07     14.26 o 
  15   8   1      132.92      126.96     22.77 o 
 -12   9   1        0.37       -2.07      5.64 o 
 -11   9   1      109.77      102.87     23.30 o 
 -10   9   1      283.79      287.70     18.47 o 
  -9   9   1      204.14      222.61     16.08 o 
  -8   9   1       20.86       21.54      6.23 o 
  -7   9   1      751.45      720.05     23.07 o 
  -6   9   1      281.94      302.47     15.34 o 
  -5   9   1       87.09       78.37      9.20 o 
  -4   9   1      134.81      136.43     12.87 o 
  -3   9   1        0.77       -0.20      3.91 o 
  -2   9   1       19.20       17.59      5.91 o 
  -1   9   1       14.85        3.32      4.32 o 
   0   9   1       87.33       93.63     33.07 o 
   1   9   1       65.57       65.44      8.70 o 
   2   9   1       65.60       64.92      8.58 o 
   3   9   1       73.98       81.57     11.48 o 
   4   9   1       91.70       91.59      9.96 o 
   5   9   1       84.66       76.70      9.62 o 
   6   9   1       81.84       77.64      9.92 o 
   7   9   1       81.96       51.40      9.90 o 
   8   9   1       79.87       81.04     11.55 o 
   9   9   1       11.92       12.17      6.35 o 
  10   9   1       19.06       18.87      7.07 o 
  11   9   1        1.04        0.03      5.35 o 
  12   9   1       13.58       17.34      7.70 o 
  -7  10   1       19.25       19.86      7.32 o 
  -6  10   1        7.33        3.05      5.55 o 
  -5  10   1      183.17      159.44     13.59 o 
  -4  10   1       71.57       82.07      9.85 o 
  -3  10   1        0.07        5.48      4.89 o 
  -2  10   1       68.00       60.54     11.99 o 
  -1  10   1      128.58      123.19     11.99 o 
   0  10   1       12.91       14.51      5.77 o 
   1  10   1       91.57       66.54      9.22 o 
   2  10   1       56.94       54.82      8.63 o 
   3  10   1       27.93       17.19      6.05 o 
   4  10   1       70.01       62.90      9.30 o 
   5  10   1        5.71        3.81      5.12 o 
   6  10   1        9.87        5.18      5.54 o 
   7  10   1      205.04      188.63     15.10 o 
 -22   0   2       66.45       99.41     36.64 o 
 -21   0   2       89.55       92.92     14.13 o 
 -20   0   2      537.93      542.22     21.87 o 
 -19   0   2       16.06       18.88      8.64 o 
 -18   0   2      882.13      845.14     25.71 o 
 -17   0   2     1087.11     1175.62     33.83 o 
 -16   0   2     1199.89     1186.52     28.47 o 
 -15   0   2      152.04      154.30     11.78 o 
 -14   0   2      444.12      393.37     19.51 o 
 -13   0   2     3112.09     3033.54     45.57 o 
 -12   0   2     2191.54     2110.14     46.89 o 
 -11   0   2      175.82      129.13      7.54 o 
 -10   0   2      934.36      961.07     25.61 o 
  -9   0   2      873.37      985.33     18.66 o 
  -8   0   2      983.98     1012.09     18.06 o 
  -7   0   2     5249.97     6194.43     63.85 o 
  -6   0   2     2273.16     2161.45     33.61 o 
  -5   0   2      341.15      286.09      8.29 o 
  -4   0   2    18648.50    17398.30    557.81 o 
  -3   0   2     1667.66     1489.80     13.68 o 
  -2   0   2     2768.61     2582.59     23.37 o 
  -1   0   2     1408.31     1546.58     16.15 o 
   0   0   2      638.03      644.39      7.20 o 
   1   0   2     8854.85     8710.31     77.79 o 
   2   0   2        6.25       -1.56      1.56 o 
   3   0   2    19946.91    20130.80    291.01 o 
   4   0   2     5346.42     5324.98     52.59 o 
   5   0   2     2979.55     3328.68     37.36 o 
   6   0   2    14280.53    14171.69    115.25 o 
   7   0   2     8173.20     8186.13     71.71 o 
   8   0   2     4523.54     4456.78     44.58 o 
   9   0   2     2027.81     2249.41     60.76 o 
  10   0   2       40.81       32.93      4.10 o 
  11   0   2        1.70        1.13      2.20 o 
  12   0   2     2438.98     2326.14     42.84 o 
  13   0   2     4605.44     4583.72     60.70 o 
  14   0   2      105.07       94.71      9.08 o 
  15   0   2        9.93        7.76      4.08 o 
  16   0   2      700.34      702.22     21.78 o 
  17   0   2      982.24     1027.81     27.64 o 
  18   0   2      874.09      815.34     41.20 o 
  19   0   2        0.17        9.92      8.82 o 
  20   0   2     1035.01     1090.79     51.64 o 
  21   0   2      519.41      578.74     38.45 o 
  22   0   2       91.41       42.22     14.60 o 
 -22   1   2       25.94       22.23      5.45 o 
 -21   1   2      102.50       90.11      9.15 o 
 -20   1   2       36.10       38.44      6.13 o 
 -19   1   2      124.45      124.51      9.59 o 
 -18   1   2      147.04      125.63      8.38 o 
 -17   1   2       10.93       13.45      3.56 o 
 -16   1   2      129.97       96.76      6.88 o 
 -15   1   2      744.72      695.89     14.68 o 
 -14   1   2      752.99      771.52     14.94 o 
 -13   1   2     1326.16     1272.28     18.82 o 
 -12   1   2       89.70       79.54      5.30 o 
 -11   1   2      186.63      213.96      6.36 o 
 -10   1   2      217.82      301.95      7.10 o 
  -9   1   2       72.97       76.57      4.05 o 
  -8   1   2      871.67      950.61     11.83 o 
  -7   1   2    13200.59    14193.05     82.48 o 
  -6   1   2       95.72       64.61      3.12 o 
  -5   1   2      187.74      141.18      3.28 o 
  -4   1   2     2729.68     2724.13     18.49 o 
  -3   1   2    16578.77    17000.50     94.73 o 
  -2   1   2     2632.19     2730.31     17.00 o 
  -1   1   2    19077.05    19811.46    140.50 o 
   0   1   2    11686.63    12102.15    119.97 o 
   1   1   2     1163.71     1234.26     10.56 o 
   2   1   2     4469.33     4596.48     32.06 o 
   3   1   2      127.81      144.44      3.67 o 
   4   1   2     4109.24     3922.41     25.30 o 
   5   1   2    11444.07    11509.68     67.03 o 
   6   1   2     1000.98     1060.04     10.47 o 
   7   1   2     2359.37     2280.30     20.04 o 
   8   1   2       37.04       37.68      2.63 o 
   9   1   2     1029.32     1128.63     13.84 o 
  10   1   2      149.45      165.53      5.41 o 
  11   1   2     1283.51     1346.03     18.09 o 
  12   1   2       88.62       80.38      5.35 o 
  13   1   2       70.80       64.70      5.69 o 
  14   1   2      441.78      436.48     12.24 o 
  15   1   2     1076.81     1035.16     19.73 o 
  16   1   2      330.40      292.48     12.62 o 
  17   1   2      251.54      254.48     18.43 o 
  18   1   2      155.83      165.15     11.83 o 
  19   1   2       11.51       16.53      5.86 o 
  20   1   2      150.68      146.84     15.88 o 
  21   1   2       14.99       17.70      7.13 o 
  22   1   2       69.70       65.14     11.53 o 
 -22   2   2      290.10      277.52     17.55 o 
 -21   2   2      153.33      182.01     12.34 o 
 -20   2   2      421.05      450.18     16.89 o 
 -19   2   2      166.84      159.59     10.69 o 
 -18   2   2       87.94       74.81      7.29 o 
 -17   2   2        0.45       -2.79      2.79 o 
 -16   2   2       71.44       61.00      5.62 o 
 -15   2   2      320.27      365.28     10.61 o 
 -14   2   2        0.38        0.91      2.40 o 
 -13   2   2      249.12      249.88      8.17 o 
 -12   2   2      416.14      397.34      9.09 o 
 -11   2   2      139.20      124.38      5.78 o 
 -10   2   2      941.99      950.52     13.12 o 
  -9   2   2      124.72      112.84      4.37 o 
  -8   2   2        7.02        2.70      1.10 o 
  -7   2   2       10.75        9.07      1.36 o 
  -6   2   2       88.46      114.76      3.35 o 
  -5   2   2     2625.19     2887.60     20.40 o 
  -4   2   2      178.99      182.63      3.38 o 
  -3   2   2    14605.73    15203.59     84.86 o 
  -2   2   2    10656.40    11094.56     71.53 o 
  -1   2   2    17728.94    18207.98    124.69 o 
   0   2   2     1842.73     1963.40     16.73 o 
   1   2   2     4394.90     4218.57     30.69 o 
   2   2   2     1269.73     1211.80     13.02 o 
   3   2   2     2206.93     2180.23     20.72 o 
   4   2   2       13.99       12.39      1.43 o 
   5   2   2       17.33       26.52      2.05 o 
   6   2   2     1841.93     2081.46     16.77 o 
   7   2   2     1981.02     2082.50     17.43 o 
   8   2   2      420.52      430.05      7.53 o 
   9   2   2     2287.97     2341.85     20.25 o 
  10   2   2     3421.57     3405.11     29.12 o 
  11   2   2     2586.50     2466.76     30.95 o 
  12   2   2        5.63        6.52      3.04 o 
  13   2   2      108.32      116.57      6.68 o 
  14   2   2     5962.79     5969.71     64.31 o 
  15   2   2      273.59      292.81     12.95 o 
  16   2   2      508.61      515.05     16.25 o 
  17   2   2       58.95       67.82      7.54 o 
  18   2   2      670.34      713.49     19.99 o 
  19   2   2      112.89      119.52     11.13 o 
  20   2   2      128.21      162.88     27.04 o 
  21   2   2       50.83       62.36     13.59 o 
  22   2   2       23.58       21.19     11.88 o 
 -21   3   2        3.77       -0.64      5.26 o 
 -20   3   2       14.77       19.20      6.13 o 
 -19   3   2      146.68      156.20     12.20 o 
 -18   3   2      328.51      315.66     16.42 o 
 -17   3   2      466.76      439.35     13.74 o 
 -16   3   2       34.15       34.68      4.86 o 
 -15   3   2       46.01       55.03      5.79 o 
 -14   3   2     1567.26     1533.36     23.94 o 
 -13   3   2      137.26      159.24      8.53 o 
 -12   3   2        3.81        1.84      2.00 o 
 -11   3   2      558.16      540.58     10.29 o 
 -10   3   2       86.56       85.56      4.69 o 
  -9   3   2        5.37        5.96      1.75 o 
  -8   3   2        1.55        5.52      1.36 o 
  -7   3   2     1197.14     1147.40     12.98 o 
  -6   3   2      305.91      308.12      5.89 o 
  -5   3   2      796.16      768.58      9.18 o 
  -4   3   2       41.55       59.79      2.81 o 
  -3   3   2        0.03       -0.16      0.99 o 
  -2   3   2       54.28       45.10      2.22 o 
  -1   3   2        6.12        2.93      2.35 o 
   0   3   2        0.06        0.87      0.83 o 
   1   3   2      107.67       94.15      3.87 o 
   2   3   2     1576.49     1498.60     16.31 o 
   3   3   2        2.16       -1.19      1.19 o 
   4   3   2      384.36      440.39      7.20 o 
   5   3   2     2795.65     2730.41     24.21 o 
   6   3   2     5560.00     5801.95     40.55 o 
   7   3   2      490.42      461.93      7.60 o 
   8   3   2     2003.21     1978.83     19.05 o 
   9   3   2       46.39       53.36      3.63 o 
  10   3   2      310.16      314.72      7.89 o 
  11   3   2        9.75        6.57      2.25 o 
  12   3   2     1745.75     1772.75     24.19 o 
  13   3   2      252.13      277.76      9.49 o 
  14   3   2      398.34      363.89     11.13 o 
  15   3   2      767.04      789.20     22.81 o 
  16   3   2      394.66      406.06     17.12 o 
  17   3   2       21.12       14.63      6.33 o 
  18   3   2      138.43      111.09     14.12 o 
  19   3   2      668.08      677.41     29.90 o 
  20   3   2        0.86       18.41      7.76 o 
  21   3   2       32.00        9.76     11.91 o 
 -21   4   2        3.23        1.56      5.83 o 
 -20   4   2       86.02       95.81     11.51 o 
 -19   4   2       45.50       38.47     15.17 o 
 -18   4   2        2.33       -2.01      4.27 o 
 -17   4   2      112.72      132.33     10.56 o 
 -16   4   2      434.77      463.58     18.84 o 
 -15   4   2       12.11       10.30      4.09 o 
 -14   4   2        3.09        1.67      3.29 o 
 -13   4   2      255.91      247.32      9.95 o 
 -12   4   2       63.72       64.74      5.09 o 
 -11   4   2      170.49      161.31      8.96 o 
 -10   4   2       19.25       16.42      2.73 o 
  -9   4   2        0.70        0.43      1.64 o 
  -8   4   2     1747.64     1809.51     17.39 o 
  -7   4   2      167.01      167.94      4.92 o 
  -6   4   2      277.97      294.21      7.32 o 
  -5   4   2      507.43      573.38      8.14 o 
  -4   4   2       48.54       45.46      3.46 o 
  -3   4   2      146.62      168.73      4.23 o 
  -2   4   2     2163.30     2191.33     20.77 o 
  -1   4   2     4696.58     4981.53     35.89 o 
   0   4   2     5991.11     6098.44     43.08 o 
   1   4   2       86.20       98.80      4.39 o 
   2   4   2     1280.22     1322.27     16.67 o 
   3   4   2     2093.11     2112.47     22.77 o 
   4   4   2        0.00        1.13      1.90 o 
   5   4   2      949.92     1051.33     14.40 o 
   6   4   2      522.62      544.63     10.37 o 
   7   4   2       50.13       48.48      4.47 o 
   8   4   2      806.45      792.08     15.28 o 
   9   4   2       13.31       13.37      3.15 o 
  10   4   2       91.02       83.14      8.05 o 
  11   4   2       72.10       75.51      5.95 o 
  12   4   2        8.44       10.68      3.69 o 
  13   4   2       51.27       52.80      6.18 o 
  14   4   2       38.56       32.29      5.41 o 
  15   4   2      104.82      103.94     10.46 o 
  16   4   2      520.04      494.03     19.74 o 
  17   4   2        1.33        0.79      4.61 o 
  18   4   2      162.35      171.05     17.45 o 
  19   4   2        1.25        3.85      9.05 o 
  20   4   2       22.16       29.33     10.53 o 
 -20   5   2        0.50        1.95      6.46 o 
 -19   5   2       21.50       22.99     13.78 o 
 -18   5   2       35.59       36.96     18.28 o 
 -17   5   2       82.75       81.70     11.80 o 
 -16   5   2     1270.24     1296.91     66.67 o 
 -15   5   2      453.67      458.05     21.43 o 
 -14   5   2       34.42       30.62      6.05 o 
 -13   5   2       15.16       12.91      4.06 o 
 -12   5   2      475.90      451.80     13.60 o 
 -11   5   2      328.23      303.41     10.77 o 
 -10   5   2       19.77       21.76      3.79 o 
  -9   5   2       33.43       26.70      3.65 o 
  -8   5   2      116.03       95.47      6.40 o 
  -7   5   2     1143.96     1191.22     18.89 o 
  -6   5   2     2360.57     2375.39     24.86 o 
  -5   5   2      733.89      713.48     10.09 o 
  -4   5   2      635.19      673.14      9.53 o 
  -3   5   2        9.17       19.55      3.75 o 
  -2   5   2      276.93      262.62      6.17 o 
  -1   5   2     2400.37     2388.05     23.01 o 
   0   5   2      367.17      381.08      7.29 o 
   1   5   2        0.33        4.92      2.18 o 
   2   5   2      635.48      571.04     13.31 o 
   3   5   2     2865.62     2812.84     33.40 o 
   4   5   2      234.30      232.90      8.40 o 
   5   5   2      600.59      601.61     13.81 o 
   6   5   2      345.45      375.21     14.39 o 
   7   5   2       67.65       49.05      5.45 o 
   8   5   2     1877.11     1875.53     34.15 o 
   9   5   2      327.55      353.14     11.97 o 
  10   5   2       47.54       47.84      6.42 o 
  11   5   2       83.97       99.09      9.86 o 
  12   5   2      286.51      283.07     13.32 o 
  13   5   2     4656.54     4532.78     64.45 o 
  14   5   2        0.93        5.24      4.09 o 
  15   5   2       67.35       50.72      9.75 o 
  16   5   2       62.61       74.55     11.81 o 
  17   5   2      115.34      124.53     15.68 o 
  18   5   2      220.41      204.02     31.79 o 
  19   5   2      150.83      186.48     19.47 o 
 -18   6   2        0.31        5.92      6.30 o 
 -17   6   2        6.74        3.92      5.50 o 
 -16   6   2       18.69       10.99      6.37 o 
 -15   6   2       51.15       47.98      9.20 o 
 -14   6   2       21.36        8.70      6.05 o 
 -13   6   2        0.50        0.59      3.47 o 
 -12   6   2       13.43       10.39      5.79 o 
 -11   6   2        3.02        5.40      3.54 o 
 -10   6   2       97.48      101.65      8.82 o 
  -9   6   2      498.17      498.30     13.97 o 
  -8   6   2      926.82      891.22     19.09 o 
  -7   6   2      597.81      591.47     15.90 o 
  -6   6   2       54.12       47.85      5.46 o 
  -5   6   2      811.81      814.65     35.26 o 
  -4   6   2      146.50      145.53      7.60 o 
  -3   6   2        8.94        6.36      2.73 o 
  -2   6   2      823.47      815.31     16.37 o 
  -1   6   2     2352.53     2277.24     31.66 o 
   0   6   2     1069.18      970.74     18.63 o 
   1   6   2        5.26        5.68      3.31 o 
   2   6   2      254.70      277.23     10.11 o 
   3   6   2       12.91       15.49      6.18 o 
   4   6   2        2.36        4.81      4.32 o 
   5   6   2     1234.33     1182.26     21.32 o 
   6   6   2       51.70       53.85      5.98 o 
   7   6   2       19.58       26.55      4.74 o 
   8   6   2       26.62       27.75      4.59 o 
   9   6   2      502.35      496.36     14.99 o 
  10   6   2      504.71      509.01     29.86 o 
  11   6   2      700.05      649.27     20.30 o 
  12   6   2        0.01        6.71      4.19 o 
  13   6   2      136.44      155.24     15.98 o 
  14   6   2      417.32      395.88     17.49 o 
  15   6   2       17.99       23.70      7.54 o 
  16   6   2        5.84        4.11      6.15 o 
  17   6   2       42.16       36.63      9.70 o 
  18   6   2      292.09      335.10     25.46 o 
 -17   7   2        0.04        3.08      6.74 o 
 -16   7   2       76.70       86.44     12.49 o 
 -15   7   2      175.04      182.82     22.32 o 
 -14   7   2      106.22      107.89     12.90 o 
 -13   7   2      688.85      721.23     22.55 o 
 -12   7   2       17.75       16.72      5.02 o 
 -11   7   2       62.17       64.05      7.62 o 
 -10   7   2       53.58       33.79      5.79 o 
  -9   7   2      102.27       93.85      7.84 o 
  -8   7   2       13.38        8.95      3.77 o 
  -7   7   2        1.36       -3.15      3.55 o 
  -6   7   2      194.59      195.92      9.72 o 
  -5   7   2     1075.84     1059.92     40.85 o 
  -4   7   2     2801.21     2783.15     58.15 o 
  -3   7   2      392.99      414.90     16.16 o 
  -2   7   2      417.79      388.07     15.56 o 
  -1   7   2        0.16        3.15      3.18 o 
   0   7   2        0.36        1.55      3.00 o 
   1   7   2       34.87       30.61      5.65 o 
   2   7   2       72.29       69.96      7.54 o 
   3   7   2       29.55       25.29      4.45 o 
   4   7   2      181.58      194.28     13.29 o 
   5   7   2      685.08      668.63     23.18 o 
   6   7   2     4190.80     4106.92     69.89 o 
   7   7   2      280.65      276.14     11.36 o 
   8   7   2      152.33      143.73     14.03 o 
   9   7   2       40.81       23.57      5.45 o 
  10   7   2       15.35        9.56      4.06 o 
  11   7   2      162.28      147.47     11.95 o 
  12   7   2       25.18       23.54      6.33 o 
  13   7   2        0.85       -1.61      4.04 o 
  14   7   2      563.49      593.74     21.97 o 
  15   7   2      485.12      468.05     20.11 o 
  16   7   2      163.20      172.92     26.89 o 
  17   7   2      105.97      123.34     23.37 o 
 -15   8   2      495.58      549.06     24.68 o 
 -14   8   2       32.00       22.52      8.08 o 
 -13   8   2      246.39      282.62     31.66 o 
 -12   8   2      346.35      399.36     16.79 o 
 -11   8   2        0.01        5.29      4.23 o 
 -10   8   2        0.53        7.35      5.42 o 
  -9   8   2      152.26      130.65     12.44 o 
  -8   8   2      102.08       95.94      9.76 o 
  -7   8   2        1.10        2.28      3.65 o 
  -6   8   2      105.72       97.01     13.12 o 
  -5   8   2      115.95      127.36     11.59 o 
  -4   8   2        4.80        4.64      3.86 o 
  -3   8   2     1034.38     1015.52     28.12 o 
  -2   8   2       26.50       21.21      6.98 o 
  -1   8   2       81.32       77.32     10.35 o 
   0   8   2      804.55      804.68     24.89 o 
   1   8   2       21.63       22.80      6.79 o 
   2   8   2       48.23       47.21      7.60 o 
   3   8   2      232.60      243.93     13.70 o 
   4   8   2      611.16      594.76     19.50 o 
   5   8   2        1.05        3.50      4.18 o 
   6   8   2      368.23      371.96     16.00 o 
   7   8   2     1222.58     1248.95     28.42 o 
   8   8   2       24.37       29.78      5.73 o 
   9   8   2       69.54       66.25     10.38 o 
  10   8   2      210.02      208.47     14.26 o 
  11   8   2      101.97       92.25     10.08 o 
  12   8   2        0.25        1.63      4.01 o 
  13   8   2      235.22      251.80     16.94 o 
  14   8   2       60.12       64.66     13.59 o 
 -12   9   2       30.23       28.20      8.23 o 
 -11   9   2      136.87      127.77     14.05 o 
 -10   9   2       93.61       85.45     23.07 o 
  -9   9   2      136.46      127.75     24.49 o 
  -8   9   2        9.30       15.00      5.62 o 
  -7   9   2       64.07       68.59      8.83 o 
  -6   9   2       27.08       30.25      6.56 o 
  -5   9   2       30.62       20.37     13.33 o 
  -4   9   2       32.39       12.63      8.91 o 
  -3   9   2        3.48        4.66      4.63 o 
  -2   9   2        0.81       -4.44      5.96 o 
  -1   9   2        2.10        5.93      4.29 o 
   0   9   2       10.37       11.78      4.88 o 
   1   9   2        5.48        7.80      4.70 o 
   2   9   2      389.84      376.24     17.01 o 
   3   9   2        3.60        6.97      6.27 o 
   4   9   2      101.87       80.88      9.49 o 
   5   9   2       32.27       24.66      6.21 o 
   6   9   2        2.94        4.50      4.74 o 
   7   9   2        5.16        5.37      4.98 o 
   8   9   2       23.53       23.12      6.97 o 
   9   9   2        9.04        9.50      5.76 o 
  10   9   2       17.52       20.20      7.64 o 
  11   9   2      243.49      253.05     20.25 o 
  -7  10   2       24.79       26.31      8.65 o 
  -6  10   2       21.66       28.77     10.04 o 
  -5  10   2       73.80       77.77      9.35 o 
  -4  10   2        0.68        4.60      4.44 o 
  -3  10   2       65.87       52.76      8.41 o 
  -2  10   2      170.04      171.88     13.84 o 
  -1  10   2      148.88      148.28     24.13 o 
   0  10   2      234.56      222.81     15.65 o 
   1  10   2        1.68        1.50      5.09 o 
   2  10   2       47.30       49.33      8.46 o 
   3  10   2       29.25       18.39      7.62 o 
   4  10   2       92.68      100.54     11.42 o 
   5  10   2        3.21        4.00      4.65 o 
   6  10   2        1.36        6.48      5.93 o 
   7  10   2      221.39      218.98     16.54 o 
 -22   1   3      569.92      589.57     18.84 o 
 -21   1   3      197.06      220.00     13.47 o 
 -20   1   3       83.88       75.71      8.20 o 
 -19   1   3      244.99      279.63     12.21 o 
 -18   1   3        0.22       -1.22      2.81 o 
 -17   1   3       59.09       67.11      6.10 o 
 -16   1   3       14.12        9.32      3.10 o 
 -15   1   3       96.66       74.78      6.01 o 
 -14   1   3      253.27      227.04      8.55 o 
 -13   1   3      925.82      928.22     15.91 o 
 -12   1   3     2281.89     2166.25     25.19 o 
 -11   1   3      373.12      371.60     11.52 o 
 -10   1   3      656.98      663.82      9.52 o 
  -9   1   3     1591.43     1618.34     16.77 o 
  -8   1   3      115.13      146.60      3.96 o 
  -7   1   3        2.53        3.34      1.16 o 
  -6   1   3       43.95       28.69      1.95 o 
  -5   1   3      520.11      553.11      7.08 o 
  -4   1   3    10888.84    11376.79     65.12 o 
  -3   1   3    30185.77    30670.17    164.04 o 
  -2   1   3      986.31      886.50      7.63 o 
  -1   1   3     5218.41     5327.62     35.63 o 
   0   1   3    28200.61    28405.44    221.82 o 
   1   1   3     5723.68     5798.23     39.65 o 
   2   1   3       68.59       69.11      2.14 o 
   3   1   3      318.05      314.46      5.22 o 
   4   1   3      974.85      979.76     11.67 o 
   5   1   3       45.18       54.58      3.36 o 
   6   1   3      608.58      614.29      8.28 o 
   7   1   3     3734.03     3632.75     34.61 o 
   8   1   3       13.68        8.13      1.64 o 
   9   1   3      829.59      869.55     12.83 o 
  10   1   3      369.38      400.30      8.91 o 
  11   1   3      935.26      903.19     13.25 o 
  12   1   3      653.52      645.37     12.62 o 
  13   1   3     1567.85     1605.95     24.30 o 
  14   1   3      241.24      240.19     13.26 o 
  15   1   3      659.07      647.37     17.22 o 
  16   1   3      307.73      310.63     14.10 o 
  17   1   3       89.31       79.54     10.48 o 
  18   1   3       22.60       28.59      6.19 o 
  19   1   3      344.22      356.62     26.23 o 
  20   1   3      149.78      171.36     16.95 o 
  21   1   3       52.51       49.41     10.10 o 
  22   1   3        4.41       19.34     11.97 o 
 -22   2   3       15.93       14.39      5.07 o 
 -21   2   3      419.18      435.40     21.39 o 
 -20   2   3      499.34      502.75     16.23 o 
 -19   2   3     1103.60     1085.70     23.35 o 
 -18   2   3       67.97       64.88      6.87 o 
 -17   2   3        5.07        4.87      3.18 o 
 -16   2   3        2.03       -1.11      2.58 o 
 -15   2   3      125.93       92.33      6.60 o 
 -14   2   3     2116.41     2018.47     25.91 o 
 -13   2   3        5.88        3.04      2.34 o 
 -12   2   3     1195.87     1162.98     20.13 o 
 -11   2   3     1122.99     1032.69     14.45 o 
 -10   2   3      357.14      327.47      8.25 o 
  -9   2   3       40.14       59.30      4.32 o 
  -8   2   3     3629.03     4086.25     31.13 o 
  -7   2   3     1073.22     1134.89     11.69 o 
  -6   2   3      269.99      272.20      5.16 o 
  -5   2   3      719.71      659.76      7.40 o 
  -4   2   3     1753.71     1913.61     14.33 o 
  -3   2   3     1999.92     2193.72     18.23 o 
  -2   2   3    10496.54    10499.40     82.57 o 
  -1   2   3    13503.03    13351.94    108.29 o 
   0   2   3      921.44      787.04      8.58 o 
   1   2   3      175.86      175.97      4.08 o 
   2   2   3      699.59      722.42      9.63 o 
   3   2   3     1411.10     1405.64     15.55 o 
   4   2   3       34.61       45.95      2.61 o 
   5   2   3     1888.33     1940.13     18.10 o 
   6   2   3       27.47       42.03      2.73 o 
   7   2   3        8.03        1.97      1.40 o 
   8   2   3     2699.84     2661.55     21.80 o 
   9   2   3      410.17      537.55      8.48 o 
  10   2   3      531.24      494.26     10.65 o 
  11   2   3     1547.23     1489.10     19.30 o 
  12   2   3       19.75       15.97      3.13 o 
  13   2   3      192.92      203.54      9.07 o 
  14   2   3       43.64       55.35      6.30 o 
  15   2   3        1.09       -0.91      3.19 o 
  16   2   3      109.40      120.76     10.57 o 
  17   2   3       20.57       22.90      5.48 o 
  18   2   3      873.62      890.66     39.59 o 
  19   2   3        1.35       -1.69      4.88 o 
  20   2   3       64.97       81.06     20.99 o 
  21   2   3        5.21       -5.42      8.44 o 
  22   2   3        4.06       28.96     12.46 o 
 -21   3   3       29.16       25.64      6.71 o 
 -20   3   3       50.23       41.87      7.57 o 
 -19   3   3        0.03        1.06      4.16 o 
 -18   3   3      191.49      197.52     11.46 o 
 -17   3   3      105.35      100.86      9.77 o 
 -16   3   3      261.44      267.55     12.97 o 
 -15   3   3      632.25      655.04     22.48 o 
 -14   3   3     1398.34     1355.51     22.40 o 
 -13   3   3        7.50        7.04      2.42 o 
 -12   3   3      202.96      231.97      7.21 o 
 -11   3   3      305.67      305.90     12.40 o 
 -10   3   3       28.94       28.80      3.62 o 
  -9   3   3      771.16      841.21     10.93 o 
  -8   3   3       76.33       86.04      3.81 o 
  -7   3   3     1332.70     1371.53     13.37 o 
  -6   3   3     2061.25     2110.54     17.15 o 
  -5   3   3     1675.48     1725.87     17.42 o 
  -4   3   3      171.33      160.51      3.75 o 
  -3   3   3       91.71       73.07      2.73 o 
  -2   3   3      370.62      429.39      5.81 o 
  -1   3   3     1710.41     1765.48     14.14 o 
   0   3   3      398.71      443.35      7.16 o 
   1   3   3      940.11      979.30     11.05 o 
   2   3   3      268.45      232.67      5.65 o 
   3   3   3      152.30      120.16      4.55 o 
   4   3   3     3955.20     4024.32     37.15 o 
   5   3   3     4380.46     4267.19     43.75 o 
   6   3   3      671.93      739.51     10.23 o 
   7   3   3        7.61       20.51      2.19 o 
   8   3   3       43.14       37.73      4.24 o 
   9   3   3        9.60        7.60      2.24 o 
  10   3   3        5.09        1.83      1.94 o 
  11   3   3      843.35      839.42     13.69 o 
  12   3   3      208.39      229.78      8.71 o 
  13   3   3     5785.25     5684.90     72.70 o 
  14   3   3       55.53       52.49      6.34 o 
  15   3   3     1014.06     1020.65     26.33 o 
  16   3   3       49.51       40.69      8.73 o 
  17   3   3       13.47       12.57      8.03 o 
  18   3   3        6.94        5.49      6.30 o 
  19   3   3       10.62        8.50      6.80 o 
  20   3   3      210.25      187.94     32.25 o 
  21   3   3       14.79       21.03     14.24 o 
 -21   4   3      201.24      199.81     20.87 o 
 -20   4   3      113.96      118.63     12.49 o 
 -19   4   3      178.44      173.14     12.76 o 
 -18   4   3       58.90       64.71      8.28 o 
 -17   4   3      352.83      377.92     14.87 o 
 -16   4   3     1192.59     1132.78     24.96 o 
 -15   4   3       64.59       45.33      6.25 o 
 -14   4   3       85.99       97.47      8.04 o 
 -13   4   3     1405.56     1383.63     31.08 o 
 -12   4   3       42.26       40.49      5.06 o 
 -11   4   3      601.39      573.26     11.58 o 
 -10   4   3      230.43      222.44      7.18 o 
  -9   4   3      633.47      552.50     10.37 o 
  -8   4   3     1817.32     1754.23     18.28 o 
  -7   4   3       41.86       28.60      3.59 o 
  -6   4   3      653.99      650.51     10.51 o 
  -5   4   3      105.81      101.02      4.24 o 
  -4   4   3     1930.31     1768.39     16.01 o 
  -3   4   3       60.82       52.50      3.12 o 
  -2   4   3     6013.18     6455.24     50.03 o 
  -1   4   3     1513.90     1608.95     14.95 o 
   0   4   3      184.09      179.32      4.01 o 
   1   4   3     2042.67     2073.88     22.62 o 
   2   4   3     3463.22     3363.70     41.02 o 
   3   4   3     3909.15     4048.06     37.09 o 
   4   4   3      826.75      912.19     16.00 o 
   5   4   3     3372.48     3409.23     38.47 o 
   6   4   3     2509.52     2497.28     31.57 o 
   7   4   3      775.42      833.80     16.74 o 
   8   4   3      166.25      171.63      8.83 o 
   9   4   3       39.07       28.19      3.83 o 
  10   4   3      191.19      191.99      8.78 o 
  11   4   3      194.17      209.80      9.05 o 
  12   4   3      140.99      113.96      8.46 o 
  13   4   3       43.39       39.67      5.56 o 
  14   4   3      130.58      129.35     14.97 o 
  15   4   3      759.39      767.56     45.88 o 
  16   4   3      336.04      380.31     50.28 o 
  17   4   3        0.28        6.15      5.73 o 
  18   4   3        0.53        3.74      6.27 o 
  19   4   3        0.69       -1.00      5.93 o 
  20   4   3        6.63        7.41      6.41 o 
 -20   5   3        1.19       -0.12      6.17 o 
 -19   5   3      109.59      158.72     19.55 o 
 -18   5   3        6.06        4.01      5.80 o 
 -17   5   3       39.27       41.53      8.94 o 
 -16   5   3        0.03        0.54      4.76 o 
 -15   5   3       34.79       25.89      5.38 o 
 -14   5   3        0.17       -0.08      3.80 o 
 -13   5   3      260.59      245.10     11.70 o 
 -12   5   3        3.85        3.56      2.75 o 
 -11   5   3      236.40      227.42     14.94 o 
 -10   5   3        0.39        7.40      2.66 o 
  -9   5   3       11.02       15.37      4.75 o 
  -8   5   3      246.38      232.14      7.43 o 
  -7   5   3     2294.19     2202.88     24.54 o 
  -6   5   3     1654.43     1710.35     24.39 o 
  -5   5   3       22.14       29.11      2.74 o 
  -4   5   3        0.98        4.03      1.49 o 
  -3   5   3      172.02      167.05      5.14 o 
  -2   5   3       40.90       60.06      3.17 o 
  -1   5   3      418.08      469.66      8.13 o 
   0   5   3     1694.93     1735.15     21.68 o 
   1   5   3      428.14      541.81     10.23 o 
   2   5   3     1757.90     1847.83     32.72 o 
   3   5   3       42.15       33.59      4.17 o 
   4   5   3      566.37      515.85     15.19 o 
   5   5   3       19.98        8.64      2.97 o 
   6   5   3      328.94      358.94     13.18 o 
   7   5   3      212.66      228.18      9.59 o 
   8   5   3       15.23       13.94      3.75 o 
   9   5   3       66.78       69.89      6.76 o 
  10   5   3       99.26       97.47      7.91 o 
  11   5   3        1.39       -1.73      3.20 o 
  12   5   3      537.77      488.91     17.95 o 
  13   5   3      274.70      317.10     14.80 o 
  14   5   3        5.93        2.60      4.53 o 
  15   5   3        0.17       -0.21      4.06 o 
  16   5   3       95.42       83.36     12.31 o 
  17   5   3       96.52       91.42     13.29 o 
  18   5   3       58.86       48.86     12.55 o 
  19   5   3      163.11      192.35     19.84 o 
 -18   6   3      120.48      140.70     16.04 o 
 -17   6   3        0.04       -2.35      5.38 o 
 -16   6   3       35.59       14.68      8.40 o 
 -15   6   3      135.37      137.35     13.95 o 
 -14   6   3      358.84      372.94     21.57 o 
 -13   6   3        8.22       10.25      5.20 o 
 -12   6   3      134.51      122.36     10.41 o 
 -11   6   3       88.84      105.10      9.23 o 
 -10   6   3        4.49       -0.25      4.32 o 
  -9   6   3      397.82      387.66     16.11 o 
  -8   6   3       30.86       30.14      6.34 o 
  -7   6   3       72.33       68.02      9.50 o 
  -6   6   3      353.90      355.82     11.47 o 
  -5   6   3      204.12      221.99      8.85 o 
  -4   6   3      539.03      547.05     13.52 o 
  -3   6   3        1.10        5.20      2.94 o 
  -2   6   3      472.54      483.99     26.12 o 
  -1   6   3     3287.51     3241.81     44.84 o 
   0   6   3      842.14      864.14     22.60 o 
   1   6   3      280.10      272.13      9.36 o 
   2   6   3      165.70      167.95      8.32 o 
   3   6   3      171.77      167.26      8.47 o 
   4   6   3       40.50       32.58      4.65 o 
   5   6   3      109.14      121.48      8.12 o 
   6   6   3     1539.07     1563.72     26.04 o 
   7   6   3        0.72        2.76      3.19 o 
   8   6   3        1.34        1.63      3.15 o 
   9   6   3       52.94       57.34      6.44 o 
  10   6   3       10.40        1.73      6.01 o 
  11   6   3       50.26       40.63      6.80 o 
  12   6   3      319.06      317.24     14.94 o 
  13   6   3        4.58       -3.01      3.95 o 
  14   6   3       13.88       16.24      5.64 o 
  15   6   3      444.56      421.89     27.43 o 
  16   6   3      261.80      235.99     20.08 o 
  17   6   3        0.21       -1.80      6.01 o 
  18   6   3        6.73        0.57     12.06 o 
 -17   7   3        8.96        9.83      6.56 o 
 -16   7   3       98.74       95.48     12.50 o 
 -15   7   3        0.45       -0.28      4.70 o 
 -14   7   3      293.23      281.76     17.77 o 
 -13   7   3       14.96        6.74      5.15 o 
 -12   7   3        0.76        2.48      3.92 o 
 -11   7   3       42.22       44.14      6.45 o 
 -10   7   3      235.07      231.20     12.35 o 
  -9   7   3      368.24      372.72     13.94 o 
  -8   7   3       41.10       46.08      6.01 o 
  -7   7   3      258.60      244.78     10.95 o 
  -6   7   3      371.04      336.48     14.60 o 
  -5   7   3      289.34      282.61     13.14 o 
  -4   7   3      102.48      101.46      9.35 o 
  -3   7   3        0.15       -0.13      2.72 o 
  -2   7   3       95.05      107.67      9.53 o 
  -1   7   3     1522.51     1474.46     29.24 o 
   0   7   3       43.51       53.86      6.63 o 
   1   7   3      381.89      362.86     20.35 o 
   2   7   3        2.33       -1.51      3.10 o 
   3   7   3      383.62      356.95     11.84 o 
   4   7   3     1331.50     1240.55     22.97 o 
   5   7   3      785.97      780.42     18.30 o 
   6   7   3      394.39      370.26     24.52 o 
   7   7   3      599.79      624.38     17.92 o 
   8   7   3      415.98      409.47     14.18 o 
   9   7   3        8.80        8.03      4.03 o 
  10   7   3       65.23       60.34      7.27 o 
  11   7   3       85.25       79.14     10.98 o 
  12   7   3      187.24      196.08     18.65 o 
  13   7   3      112.64      126.60     12.15 o 
  14   7   3       55.98       66.67      9.50 o 
  15   7   3        0.02        0.40      4.98 o 
  16   7   3       24.20       18.36     19.45 o 
 -15   8   3      396.58      325.41     35.27 o 
 -14   8   3       41.31       47.76     26.23 o 
 -13   8   3       13.73       12.41      5.74 o 
 -12   8   3       43.10       44.93      8.85 o 
 -11   8   3      624.49      692.92     66.73 o 
 -10   8   3      210.22      217.66     14.47 o 
  -9   8   3      360.93      364.12     31.58 o 
  -8   8   3        0.05       -0.31      3.74 o 
  -7   8   3       88.62       60.04     14.48 o 
  -6   8   3       31.41       21.80      7.07 o 
  -5   8   3       61.23       63.40      8.14 o 
  -4   8   3        1.78        6.42      3.78 o 
  -3   8   3      346.82      355.47     14.38 o 
  -2   8   3      927.02      908.52     30.27 o 
  -1   8   3       13.30       15.93      7.95 o 
   0   8   3        0.22       -1.20      3.20 o 
   1   8   3        2.77        2.40      3.70 o 
   2   8   3        2.10        0.19      3.41 o 
   3   8   3       15.62       14.72      4.91 o 
   4   8   3       43.94       43.86      7.21 o 
   5   8   3        5.97        7.01      4.24 o 
   6   8   3       11.95       10.49      4.18 o 
   7   8   3       45.68       49.09      7.58 o 
   8   8   3      287.25      270.01     13.50 o 
   9   8   3       21.11       30.72      6.26 o 
  10   8   3       45.52       40.85      7.15 o 
  11   8   3        1.70        1.45      4.50 o 
  12   8   3      131.93      129.29     12.06 o 
  13   8   3       73.56       79.48     10.14 o 
  14   8   3       19.33       29.96      7.37 o 
 -12   9   3       85.69      103.87     12.41 o 
 -11   9   3       61.74       45.03      8.44 o 
 -10   9   3       57.91       60.41      8.68 o 
  -9   9   3       82.20       57.03      8.78 o 
  -8   9   3      303.36      353.21     15.80 o 
  -7   9   3      121.23      134.43     12.83 o 
  -6   9   3       47.53       50.00      8.86 o 
  -5   9   3        0.04        4.28      4.37 o 
  -4   9   3       11.02        8.37      4.68 o 
  -3   9   3     1036.10     1020.86     27.72 o 
  -2   9   3      413.88      454.40     27.06 o 
  -1   9   3       15.93       21.08      9.72 o 
   0   9   3      255.76      268.20     14.77 o 
   1   9   3      151.63      134.02     11.70 o 
   2   9   3      189.81      181.95     13.56 o 
   3   9   3       46.64       42.77      7.52 o 
   4   9   3      266.58      227.72     18.26 o 
   5   9   3        6.40        5.19      5.68 o 
   6   9   3      813.67      825.72     25.62 o 
   7   9   3       16.24       19.18      6.30 o 
   8   9   3       13.73       10.50      6.47 o 
   9   9   3        6.11       11.14      6.01 o 
  10   9   3       69.99       72.33     11.46 o 
  11   9   3      114.91      124.61     18.04 o 
  -7  10   3      198.51      219.09     13.45 o 
  -6  10   3        3.10        2.90      4.85 o 
  -5  10   3        0.68        2.35      6.13 o 
  -4  10   3        0.12        1.24      4.39 o 
  -3  10   3       11.33       12.91      5.48 o 
  -2  10   3        0.57       -4.33      4.33 o 
  -1  10   3      137.67      154.25     13.10 o 
   0  10   3      189.52      198.12     14.88 o 
   1  10   3       14.15       22.03      6.40 o 
   2  10   3       50.38       43.22      8.10 o 
   3  10   3        3.85        4.18      5.08 o 
   4  10   3        0.86       -2.63      5.15 o 
   5  10   3       17.39       10.83      8.31 o 
   6  10   3        0.05        2.98      5.46 o 
   7  10   3        1.68        4.94      5.94 o 
 -22   0   4      103.89       95.48     11.88 o 
 -21   0   4      770.94      797.90     35.20 o 
 -20   0   4      242.29      242.55     17.37 o 
 -19   0   4      569.05      639.79     22.83 o 
 -18   0   4       45.11       34.71      6.73 o 
 -17   0   4       35.69       32.00      6.44 o 
 -16   0   4      496.36      417.61     27.73 o 
 -15   0   4      303.96      253.57     16.98 o 
 -14   0   4      281.34      287.03     16.07 o 
 -13   0   4      243.52      244.46     13.64 o 
 -12   0   4       32.55       46.79      7.96 o 
 -11   0   4      697.01      666.80     20.73 o 
 -10   0   4     4045.76     4107.47     50.27 o 
  -9   0   4     3945.80     3975.94     70.88 o 
  -8   0   4    13638.79    14336.28    161.96 o 
  -7   0   4      907.91     1103.63     16.30 o 
  -6   0   4     3869.70     3943.86     43.44 o 
  -5   0   4      811.35      657.36     10.55 o 
  -4   0   4     1304.39     1507.55     15.51 o 
  -3   0   4       27.73       17.79      3.69 o 
  -2   0   4    10114.87    10690.33     93.22 o 
  -1   0   4     1332.01     1160.12     15.79 o 
   0   0   4     1190.47     1046.61     18.06 o 
   1   0   4    10484.30    10210.31     93.57 o 
   2   0   4     3910.34     3794.07     39.24 o 
   3   0   4      171.89      129.95      7.99 o 
   4   0   4     5590.18     5320.82     94.86 o 
   5   0   4        4.10       -1.69      1.69 o 
   6   0   4       76.18       65.63      5.02 o 
   7   0   4     2725.59     3021.08     37.62 o 
   8   0   4     1459.64     1693.52     34.93 o 
   9   0   4      306.01      249.43     10.82 o 
  10   0   4     2579.00     2487.74     36.20 o 
  11   0   4     1541.87     1465.28     26.94 o 
  12   0   4     2262.49     2265.95     36.49 o 
  13   0   4     7452.09     7453.33    105.25 o 
  14   0   4       21.31       20.27     10.87 o 
  15   0   4      365.49      354.39     18.04 o 
  16   0   4       73.16       69.79     14.23 o 
  17   0   4      353.36      399.63     28.11 o 
  18   0   4       90.95      115.41     19.37 o 
  19   0   4      591.57      686.16     39.40 o 
  20   0   4     1014.70     1024.58     49.50 o 
  21   0   4      812.92      887.02     46.86 o 
  22   0   4       44.19       57.38     15.60 o 
 -22   1   4       29.22       28.73      5.97 o 
 -21   1   4      183.83      195.78     12.60 o 
 -20   1   4      184.15      169.79     11.42 o 
 -19   1   4       27.12       31.82      5.70 o 
 -18   1   4      236.85      251.01     11.69 o 
 -17   1   4      105.20      120.71      8.01 o 
 -16   1   4      726.49      693.29     15.24 o 
 -15   1   4      190.76      144.77      7.99 o 
 -14   1   4     1334.52     1113.12     18.28 o 
 -13   1   4       80.69       83.72      5.79 o 
 -12   1   4       49.84       38.09      4.00 o 
 -11   1   4      205.09      186.69      6.69 o 
 -10   1   4        0.17        1.51      1.47 o 
  -9   1   4       11.49       13.87      2.14 o 
  -8   1   4     3563.68     3694.30     31.46 o 
  -7   1   4     1507.50     1422.23     13.34 o 
  -6   1   4     4804.85     4957.34     38.00 o 
  -5   1   4       83.65      142.89      3.30 o 
  -4   1   4     3531.98     3843.06     24.00 o 
  -3   1   4      924.11     1006.25      8.84 o 
  -2   1   4      825.13      799.03      7.26 o 
  -1   1   4      381.50      346.22      6.53 o 
   0   1   4        0.02        0.11      1.47 o 
   1   1   4     5106.38     5076.62     42.91 o 
   2   1   4       49.80       79.32      2.63 o 
   3   1   4     3128.31     2823.95     22.90 o 
   4   1   4     3363.82     3385.23     27.06 o 
   5   1   4       17.35        9.29      1.71 o 
   6   1   4     2562.10     2623.40     23.01 o 
   7   1   4       25.44       42.19      3.09 o 
   8   1   4      298.52      367.40      7.78 o 
   9   1   4     1942.01     2013.99     21.59 o 
  10   1   4       11.34       13.06      2.43 o 
  11   1   4     7528.93     7319.95     57.77 o 
  12   1   4        0.33        0.21      2.17 o 
  13   1   4     6291.47     6292.74     58.83 o 
  14   1   4      135.87      127.58     12.96 o 
  15   1   4        6.57        9.73      4.97 o 
  16   1   4        2.38       -0.05      3.67 o 
  17   1   4      101.09      118.77     10.97 o 
  18   1   4        0.05        5.40      6.38 o 
  19   1   4      221.03      218.78     18.53 o 
  20   1   4       47.61       44.80      9.82 o 
  21   1   4      218.46      277.25     33.93 o 
  22   1   4      354.42      349.60     37.24 o 
 -22   2   4      489.11      491.55     17.17 o 
 -21   2   4        0.63        2.20      3.98 o 
 -20   2   4       86.75       54.99      7.19 o 
 -19   2   4      100.28       91.92      9.64 o 
 -18   2   4       35.70       38.32      7.59 o 
 -17   2   4       26.33       26.17      5.37 o 
 -16   2   4      658.84      641.51     14.69 o 
 -15   2   4       52.95       45.36      4.87 o 
 -14   2   4       30.00       43.90      4.61 o 
 -13   2   4      236.15      234.32      8.19 o 
 -12   2   4       14.64        7.17      2.35 o 
 -11   2   4        7.53        4.41      2.01 o 
 -10   2   4      693.86      729.35     10.62 o 
  -9   2   4        6.87        2.70      1.74 o 
  -8   2   4      180.16      226.20      4.91 o 
  -7   2   4      507.85      495.84      6.95 o 
  -6   2   4     2772.77     2625.24     19.05 o 
  -5   2   4      803.07      806.79      8.16 o 
  -4   2   4       19.15       26.54      1.89 o 
  -3   2   4     2277.65     2275.19     22.22 o 
  -2   2   4     2127.81     2041.09     20.01 o 
  -1   2   4     2337.26     2511.57     19.83 o 
   0   2   4    11235.15    11815.59     78.52 o 
   1   2   4     1608.79     1774.17     14.34 o 
   2   2   4     1536.34     1583.42     12.29 o 
   3   2   4       18.63        7.09      1.86 o 
   4   2   4       69.65       50.28      4.53 o 
   5   2   4      827.33      955.89     11.63 o 
   6   2   4      204.05      210.77      5.81 o 
   7   2   4      171.21      123.75      4.64 o 
   8   2   4      688.74      674.98     11.84 o 
   9   2   4      655.99      631.56     10.10 o 
  10   2   4      180.19      185.33      7.08 o 
  11   2   4     1052.63     1009.46     18.81 o 
  12   2   4      496.23      470.01     13.06 o 
  13   2   4      247.87      258.14     10.29 o 
  14   2   4      445.00      451.63     13.83 o 
  15   2   4        2.98        3.12      3.42 o 
  16   2   4       94.13      114.55     10.35 o 
  17   2   4       64.96       49.52      7.59 o 
  18   2   4       48.15       50.92     10.27 o 
  19   2   4      793.08      831.37     33.10 o 
  20   2   4      237.60      279.97     32.87 o 
  21   2   4      200.20      195.05     27.87 o 
 -21   3   4       22.29       19.12      6.31 o 
 -20   3   4      198.52      204.89     14.17 o 
 -19   3   4       13.40        9.71      3.91 o 
 -18   3   4       56.31       62.60      6.77 o 
 -17   3   4       20.42       22.54      4.69 o 
 -16   3   4       28.76       20.94      4.27 o 
 -15   3   4        1.53        0.63      2.69 o 
 -14   3   4       10.96        7.78      3.03 o 
 -13   3   4       63.54       51.41      4.72 o 
 -12   3   4      341.22      358.13      8.85 o 
 -11   3   4      398.38      388.51      8.34 o 
 -10   3   4     1488.37     1440.84     16.22 o 
  -9   3   4       13.25       18.12      2.45 o 
  -8   3   4       41.59       31.80      2.46 o 
  -7   3   4     2443.27     2377.62     18.64 o 
  -6   3   4     2476.84     2555.47     19.02 o 
  -5   3   4      940.41     1152.82     13.05 o 
  -4   3   4      280.99      231.68      3.82 o 
  -3   3   4      525.51      524.74     10.58 o 
  -2   3   4     7417.03     8367.69     65.14 o 
  -1   3   4     3947.30     4118.68     28.25 o 
   0   3   4      954.71      953.01      9.43 o 
   1   3   4     1280.57     1386.63     14.24 o 
   2   3   4     1915.79     1822.92     19.47 o 
   3   3   4     2071.88     2094.08     23.70 o 
   4   3   4      153.75      140.86      5.31 o 
   5   3   4      897.84      956.41     16.41 o 
   6   3   4     3002.57     3181.51     30.45 o 
   7   3   4        3.23        6.12      1.64 o 
   8   3   4       53.20       91.83      5.29 o 
   9   3   4      392.68      447.40     10.09 o 
  10   3   4     1261.04     1223.09     19.46 o 
  11   3   4       15.92       15.50      3.99 o 
  12   3   4      200.41      216.62      9.87 o 
  13   3   4      569.40      573.76     22.91 o 
  14   3   4       69.93       69.20      8.31 o 
  15   3   4      307.22      368.76     19.82 o 
  16   3   4      648.53      628.74     26.35 o 
  17   3   4       41.14       34.91      9.03 o 
  18   3   4      272.56      299.51     22.88 o 
  19   3   4      451.91      497.49     26.23 o 
  20   3   4       36.14       36.74     10.15 o 
  21   3   4       57.49       62.09     18.34 o 
 -21   4   4      672.43      731.17     27.84 o 
 -20   4   4       45.30       57.63     11.75 o 
 -19   4   4       10.90       15.33      5.44 o 
 -18   4   4      100.91      106.65      9.89 o 
 -17   4   4       92.72       98.24     12.00 o 
 -16   4   4      174.50      173.78     11.41 o 
 -15   4   4      300.12      280.47     10.91 o 
 -14   4   4       39.85       43.28      5.22 o 
 -13   4   4      201.51      204.15      8.89 o 
 -12   4   4      189.84      184.40      7.57 o 
 -11   4   4      169.37      167.21      7.89 o 
 -10   4   4       15.89       12.71      2.54 o 
  -9   4   4       71.97       65.47      4.18 o 
  -8   4   4     1815.14     1835.61     19.02 o 
  -7   4   4        1.68        1.94      1.30 o 
  -6   4   4       48.15       66.95      4.06 o 
  -5   4   4       46.30       41.53      2.62 o 
  -4   4   4      157.99      180.26      4.36 o 
  -3   4   4       99.12      117.04      3.54 o 
  -2   4   4      233.93      233.71      3.99 o 
  -1   4   4     1498.87     1456.06     13.42 o 
   0   4   4       16.03       36.03      2.20 o 
   1   4   4       82.50       69.80      4.86 o 
   2   4   4      883.58      900.22     13.75 o 
   3   4   4      222.66      254.69      7.37 o 
   4   4   4       91.75      115.01      5.58 o 
   5   4   4      248.67      269.86      9.15 o 
   6   4   4     2090.39     2133.37     29.06 o 
   7   4   4        0.81       -0.50      2.75 o 
   8   4   4      861.10      804.29     17.26 o 
   9   4   4      134.03      153.78      9.29 o 
  10   4   4      890.45      907.24     22.35 o 
  11   4   4      128.96      150.25      9.54 o 
  12   4   4      515.90      482.54     17.07 o 
  13   4   4      142.22      151.61     12.00 o 
  14   4   4        8.76        6.48      6.49 o 
  15   4   4       18.72       18.69      5.58 o 
  16   4   4        0.40        2.70      5.20 o 
  17   4   4       61.54       51.53     14.06 o 
  18   4   4      549.14      565.23     27.45 o 
  19   4   4      149.22      144.82     17.22 o 
  20   4   4       18.26       17.34      8.45 o 
 -20   5   4      163.21      187.26     28.39 o 
 -19   5   4      100.92       94.42     13.33 o 
 -18   5   4      149.23      148.06     13.29 o 
 -17   5   4      235.38      221.03     16.98 o 
 -16   5   4      143.50      135.65     10.47 o 
 -15   5   4      576.28      617.72     27.17 o 
 -14   5   4      959.06      945.33     21.32 o 
 -13   5   4       27.05       20.40      4.11 o 
 -12   5   4      286.98      269.15     10.09 o 
 -11   5   4       84.80       76.12      5.94 o 
 -10   5   4       12.63       13.81      3.41 o 
  -9   5   4        5.04        5.02      3.27 o 
  -8   5   4      172.41      175.74      7.22 o 
  -7   5   4      269.23      239.58      6.45 o 
  -6   5   4      120.59      138.17      5.01 o 
  -5   5   4     1589.31     1485.38     15.22 o 
  -4   5   4     1164.90     1035.95     12.85 o 
  -3   5   4     2183.49     2157.62     21.23 o 
  -2   5   4      169.45      167.86      4.37 o 
  -1   5   4       54.96       83.14      4.23 o 
   0   5   4      962.39      984.79     25.63 o 
   1   5   4       64.01       67.25      4.38 o 
   2   5   4       40.19       46.94      4.63 o 
   3   5   4        7.08        6.09      2.94 o 
   4   5   4     1094.75     1136.32     19.83 o 
   5   5   4     2385.70     2281.31     64.38 o 
   6   5   4        3.74       -0.35      5.11 o 
   7   5   4      187.12      160.83      9.45 o 
   8   5   4        5.75        2.38      2.78 o 
   9   5   4      647.69      635.75     16.60 o 
  10   5   4      376.53      354.64     12.85 o 
  11   5   4      589.28      572.80     25.69 o 
  12   5   4      173.05      172.79     12.50 o 
  13   5   4      135.46      148.54     20.77 o 
  14   5   4      289.09      313.87     16.24 o 
  15   5   4      613.27      637.76     28.70 o 
  16   5   4      147.75      130.34     15.32 o 
  17   5   4       89.20       82.72     37.26 o 
  18   5   4      109.72      111.91     19.70 o 
  19   5   4      164.24      196.56     19.84 o 
 -18   6   4      368.31      365.60     22.48 o 
 -17   6   4       94.85       83.13     12.01 o 
 -16   6   4      321.61      384.90     56.92 o 
 -15   6   4       97.89      131.01     13.57 o 
 -14   6   4      152.47      154.41     14.24 o 
 -13   6   4      895.79      979.56     25.24 o 
 -12   6   4      342.50      353.52     21.08 o 
 -11   6   4      405.67      416.87     14.93 o 
 -10   6   4       11.71        7.37      3.52 o 
  -9   6   4        1.43        1.94      2.87 o 
  -8   6   4      355.77      366.01     19.95 o 
  -7   6   4      809.08      764.91     18.74 o 
  -6   6   4      748.26      726.68     17.15 o 
  -5   6   4        1.33        2.35      2.33 o 
  -4   6   4      290.51      277.77      7.09 o 
  -3   6   4      830.35      793.30     11.70 o 
  -2   6   4       14.47       10.09      2.37 o 
  -1   6   4     2268.91     2303.59     25.82 o 
   0   6   4      173.77      160.75      8.11 o 
   1   6   4        0.54        6.46      3.77 o 
   2   6   4       15.25       19.92      3.82 o 
   3   6   4      419.12      417.56     13.67 o 
   4   6   4      608.61      558.24     15.53 o 
   5   6   4        1.84        1.23      2.69 o 
   6   6   4     1548.11     1468.43     25.42 o 
   7   6   4      242.98      222.31     10.60 o 
   8   6   4      135.96      136.87      9.59 o 
   9   6   4        5.15       -0.50      2.86 o 
  10   6   4       19.09       14.96      4.45 o 
  11   6   4      198.78      219.71     20.63 o 
  12   6   4      297.35      272.22     15.27 o 
  13   6   4      256.58      250.76     16.24 o 
  14   6   4       42.87       43.21      7.53 o 
  15   6   4      335.54      340.02     18.66 o 
  16   6   4       85.28       88.57     22.12 o 
  17   6   4      388.29      424.11     24.36 o 
  18   6   4      459.75      571.40     50.83 o 
 -17   7   4       11.14       23.65     12.59 o 
 -16   7   4       32.27       22.60     11.82 o 
 -15   7   4      142.95      152.69     14.59 o 
 -14   7   4       45.19       66.12     16.87 o 
 -13   7   4      212.26      201.62     15.67 o 
 -12   7   4       39.86       32.50      9.80 o 
 -11   7   4       27.94       21.43      4.78 o 
 -10   7   4      119.33      116.52      8.68 o 
  -9   7   4        1.14       -1.09      2.93 o 
  -8   7   4      611.98      612.86     16.93 o 
  -7   7   4      467.46      445.45     16.73 o 
  -6   7   4       68.64       74.70      8.08 o 
  -5   7   4       62.16       67.14      6.94 o 
  -4   7   4      102.39       84.76      7.64 o 
  -3   7   4      290.06      276.99     11.89 o 
  -2   7   4      161.13      175.32     17.47 o 
  -1   7   4     2215.54     2210.76     51.69 o 
   0   7   4        7.35        6.02      3.52 o 
   1   7   4       11.59        8.32      3.48 o 
   2   7   4      717.14      737.74     24.63 o 
   3   7   4      187.11      173.56      9.34 o 
   4   7   4      280.82      288.60     18.10 o 
   5   7   4        5.59        1.63      3.08 o 
   6   7   4       36.91       38.69      5.54 o 
   7   7   4        3.41        7.60      3.71 o 
   8   7   4      202.04      209.48     12.19 o 
   9   7   4      103.85      105.83     10.85 o 
  10   7   4       25.12       20.24      6.55 o 
  11   7   4       17.95       23.78      5.88 o 
  12   7   4      615.58      667.05     22.58 o 
  13   7   4       78.88       66.34      9.15 o 
  14   7   4       89.66       88.69     10.46 o 
  15   7   4       27.85       51.08     12.09 o 
  16   7   4       56.44       56.56     12.77 o 
 -14   8   4        8.72        2.75      5.60 o 
 -13   8   4       46.22       46.31     12.68 o 
 -12   8   4       10.39       59.93     22.37 o 
 -11   8   4       29.87       33.75      7.05 o 
 -10   8   4       54.14       43.83      7.34 o 
  -9   8   4      326.93      359.73     15.52 o 
  -8   8   4       76.11       94.68     13.49 o 
  -7   8   4       20.36       22.02      5.22 o 
  -6   8   4      590.69      616.87     25.31 o 
  -5   8   4        1.52       -3.72      3.72 o 
  -4   8   4       52.75       49.90      6.53 o 
  -3   8   4       57.21       51.72      9.82 o 
  -2   8   4       71.45       67.65      7.67 o 
  -1   8   4       35.67       41.63      6.43 o 
   0   8   4       36.52       36.98     11.25 o 
   1   8   4        3.82       12.17      4.35 o 
   2   8   4      108.39       99.02      9.54 o 
   3   8   4      196.88      201.68     13.66 o 
   4   8   4        0.09       -3.07      3.07 o 
   5   8   4        4.49        6.28      5.81 o 
   6   8   4       42.92       28.65      5.66 o 
   7   8   4        4.47        2.59      4.30 o 
   8   8   4       44.93       49.57      7.15 o 
   9   8   4       47.20       37.55      6.39 o 
  10   8   4       98.35      121.42     10.53 o 
  11   8   4      184.90      184.86     19.08 o 
  12   8   4       26.98       21.98      6.37 o 
  13   8   4        0.40        2.24      4.94 o 
  14   8   4        0.03        9.46      6.13 o 
 -11   9   4        0.61        6.66      5.42 o 
 -10   9   4       30.79       18.13      5.88 o 
  -9   9   4       32.32       23.70      6.13 o 
  -8   9   4      134.85      128.01     11.25 o 
  -7   9   4      150.62      152.64     12.11 o 
  -6   9   4       16.56       10.32      4.91 o 
  -5   9   4       22.76       10.10      5.52 o 
  -4   9   4       94.53      105.51     11.11 o 
  -3   9   4      812.54      826.09     23.43 o 
  -2   9   4      171.27      152.54     13.53 o 
  -1   9   4      229.05      220.65     13.51 o 
   0   9   4      563.96      544.94     20.46 o 
   1   9   4        0.00        4.84      4.29 o 
   2   9   4        1.38       -1.26      3.95 o 
   3   9   4       65.73       54.91      8.04 o 
   4   9   4        5.88       10.89      5.88 o 
   5   9   4      182.34      161.44     13.31 o 
   6   9   4        0.13       -0.52      4.10 o 
   7   9   4        6.36       -1.47      6.01 o 
   8   9   4        1.85        1.96      5.08 o 
   9   9   4       36.02       30.44      9.61 o 
  10   9   4        9.94       12.37      6.95 o 
  11   9   4        4.52        1.14     10.26 o 
  -7  10   4       26.24       18.76      6.08 o 
  -6  10   4       12.56        6.52      5.46 o 
  -5  10   4      142.60      156.78     16.25 o 
  -4  10   4        0.00        3.30      4.81 o 
  -3  10   4        2.46        4.54      4.57 o 
  -2  10   4       26.69       28.02      7.93 o 
  -1  10   4       10.18        7.32      5.53 o 
   0  10   4        5.37       -2.82      4.79 o 
   1  10   4      242.83      242.66     15.47 o 
   2  10   4       94.03       93.92     10.74 o 
   3  10   4       57.47       57.06      8.93 o 
   4  10   4        1.53        1.30      5.22 o 
   5  10   4       56.06       39.11      8.42 o 
   6  10   4       15.69        8.23      6.64 o 
 -22   1   5       28.04       34.20      6.24 o 
 -21   1   5      216.97      212.70     15.91 o 
 -20   1   5      281.39      284.46     13.25 o 
 -19   1   5        1.91        7.81      3.44 o 
 -18   1   5       26.06       23.52      5.07 o 
 -17   1   5      102.83       89.02      6.92 o 
 -16   1   5     1437.57     1375.92     22.26 o 
 -15   1   5      973.00     1057.63     23.14 o 
 -14   1   5     1351.59     1293.41     20.11 o 
 -13   1   5      142.50      145.19      7.48 o 
 -12   1   5       30.70       22.49      3.22 o 
 -11   1   5      161.91      135.47      6.33 o 
 -10   1   5      165.45      165.02      5.27 o 
  -9   1   5       97.39       97.48      4.27 o 
  -8   1   5      140.91      193.74      4.53 o 
  -7   1   5        0.99        2.46      1.47 o 
  -6   1   5     2618.40     2558.32     18.85 o 
  -5   1   5      715.25      671.53      7.50 o 
  -4   1   5      572.49      681.15      7.23 o 
  -3   1   5        7.96        2.03      0.86 o 
  -2   1   5       61.73       36.78      2.47 o 
  -1   1   5      514.48      494.07      8.27 o 
   0   1   5     2009.88     2148.31     21.30 o 
   1   1   5      109.38       92.52      3.74 o 
   2   1   5     3040.11     3110.46     24.42 o 
   3   1   5     2005.28     1919.95     16.32 o 
   4   1   5     5011.92     4911.60     41.04 o 
   5   1   5      854.91      851.23     11.15 o 
   6   1   5     4571.65     5037.89     39.67 o 
   7   1   5      781.40      823.56     13.60 o 
   8   1   5      963.09     1016.79     14.66 o 
   9   1   5       35.14       29.77      3.68 o 
  10   1   5     1081.66     1035.12     16.14 o 
  11   1   5       68.82       67.33      4.78 o 
  12   1   5      753.76      740.64     15.05 o 
  13   1   5      891.73      932.39     19.54 o 
  14   1   5      680.21      632.62     22.77 o 
  15   1   5      270.04      267.02     13.63 o 
  16   1   5       11.30       16.97      5.11 o 
  17   1   5       10.23       15.46      6.68 o 
  18   1   5       81.14       85.53     11.70 o 
  19   1   5      192.70      210.82     18.31 o 
  20   1   5       28.64       34.50     12.37 o 
  21   1   5        5.31       -2.59      7.82 o 
 -22   2   5      218.01      231.56     14.13 o 
 -21   2   5      420.03      445.74     15.95 o 
 -20   2   5       60.12       67.00      7.54 o 
 -19   2   5       31.82       40.82      6.01 o 
 -18   2   5      282.27      320.58     13.90 o 
 -17   2   5     1370.50     1304.68     22.30 o 
 -16   2   5      371.30      362.43     11.14 o 
 -15   2   5        0.69        4.08      2.62 o 
 -14   2   5     1155.68     1066.80     18.03 o 
 -13   2   5      324.72      345.99      9.69 o 
 -12   2   5      174.82      180.39      7.69 o 
 -11   2   5     1709.23     1729.12     19.62 o 
 -10   2   5      223.49      263.42      6.44 o 
  -9   2   5      163.50      192.53      5.03 o 
  -8   2   5      707.24      681.98      8.83 o 
  -7   2   5     2541.98     2537.29     19.50 o 
  -6   2   5      895.51      933.49     12.28 o 
  -5   2   5     1236.79     1341.88     16.33 o 
  -4   2   5      800.28      784.72     11.68 o 
  -3   2   5      201.02      159.29      3.03 o 
  -2   2   5     7529.41     7966.01     50.30 o 
  -1   2   5     1894.08     2037.77     17.59 o 
   0   2   5       72.33       46.23      2.52 o 
   1   2   5      132.85      112.62      4.15 o 
   2   2   5     2156.23     2136.17     16.12 o 
   3   2   5     6348.62     6637.90     43.73 o 
   4   2   5      588.97      610.67     15.40 o 
   5   2   5      287.62      231.80      5.59 o 
   6   2   5     4978.36     5367.42     41.94 o 
   7   2   5      651.08      629.87      9.50 o 
   8   2   5     1297.85     1261.45     14.77 o 
   9   2   5       31.18       48.01      3.47 o 
  10   2   5        2.63        2.83      3.67 o 
  11   2   5       81.73      101.59      7.12 o 
  12   2   5     6759.56     6648.45     67.49 o 
  13   2   5       11.97       12.87      3.79 o 
  14   2   5       34.13       32.27      5.52 o 
  15   2   5      297.45      298.66     13.61 o 
  16   2   5     1218.57     1234.84     28.83 o 
  17   2   5      558.82      552.10     25.46 o 
  18   2   5      729.61      739.78     42.90 o 
  19   2   5        0.13        4.49      9.24 o 
  20   2   5       23.73       33.00     13.52 o 
  21   2   5       53.19       33.18     14.65 o 
 -21   3   5      163.55      132.98     12.05 o 
 -20   3   5       38.63       30.23      5.44 o 
 -19   3   5       72.96       56.73      6.80 o 
 -18   3   5      287.60      288.72     12.72 o 
 -17   3   5        6.71       14.49      4.23 o 
 -16   3   5      240.53      225.08     11.42 o 
 -15   3   5      306.68      273.40     10.51 o 
 -14   3   5      393.70      371.31     14.84 o 
 -13   3   5       23.82       26.45      3.67 o 
 -12   3   5      321.96      300.37      8.80 o 
 -11   3   5      336.97      314.88      8.08 o 
 -10   3   5      400.74      364.79      7.80 o 
  -9   3   5      185.31      201.67      5.63 o 
  -8   3   5     4947.63     5151.05     34.47 o 
  -7   3   5        1.90        9.11      1.44 o 
  -6   3   5     1335.45     1536.93     13.37 o 
  -5   3   5        0.27        2.58      0.93 o 
  -4   3   5      901.04      862.59     11.91 o 
  -3   3   5     3990.68     4256.30     37.92 o 
  -2   3   5     1470.15     1539.37     17.52 o 
  -1   3   5     1550.21     1677.77     13.04 o 
   0   3   5      125.84      115.03      3.13 o 
   1   3   5     3051.60     2968.08     22.61 o 
   2   3   5     1055.04     1047.07     12.76 o 
   3   3   5      281.11      264.22      8.03 o 
   4   3   5      289.97      306.57      7.70 o 
   5   3   5      912.97      993.57     16.54 o 
   6   3   5      579.29      512.71     12.21 o 
   7   3   5      912.94      885.25     13.68 o 
   8   3   5      211.00      272.35      7.77 o 
   9   3   5       48.28       56.57      6.76 o 
  10   3   5      276.63      253.41      8.15 o 
  11   3   5     4298.08     4108.29     41.99 o 
  12   3   5      527.61      499.96     14.44 o 
  13   3   5       14.70       17.08      5.16 o 
  14   3   5        6.04        2.07      6.06 o 
  15   3   5       51.05       85.58     12.13 o 
  16   3   5        4.21       -1.41      6.02 o 
  17   3   5        3.61        1.60      5.78 o 
  18   3   5       81.47      100.03     13.95 o 
  19   3   5       98.44       85.93     13.45 o 
  20   3   5      145.83      148.46     25.54 o 
  21   3   5      287.73      299.62     36.25 o 
 -20   4   5      175.92      171.38     13.15 o 
 -19   4   5      364.67      419.85     16.69 o 
 -18   4   5      154.18      161.30     11.85 o 
 -17   4   5      563.62      540.42     17.71 o 
 -16   4   5      481.18      514.59     21.26 o 
 -15   4   5      516.87      519.47     25.24 o 
 -14   4   5      122.33      128.58      8.18 o 
 -13   4   5       40.21       42.13      6.11 o 
 -12   4   5       70.90       75.53      5.47 o 
 -11   4   5      659.56      620.06     11.58 o 
 -10   4   5     1698.85     1635.15     19.30 o 
  -9   4   5     5274.39     5372.04     38.27 o 
  -8   4   5      170.22      156.58      4.96 o 
  -7   4   5     1139.58     1154.99     13.20 o 
  -6   4   5     1461.87     1515.27     15.05 o 
  -5   4   5      151.79      152.65      4.27 o 
  -4   4   5      840.46      771.88     13.38 o 
  -3   4   5      132.17      143.55      6.05 o 
  -2   4   5     4752.50     4741.55     30.89 o 
  -1   4   5      598.96      593.87      7.58 o 
   0   4   5     5413.52     5485.59     38.02 o 
   1   4   5      488.52      466.34     12.48 o 
   2   4   5     2245.85     2347.35     25.02 o 
   3   4   5     1013.50     1016.47     15.10 o 
   4   4   5       18.64       13.61      2.64 o 
   5   4   5     1252.43     1307.39     21.42 o 
   6   4   5      178.07      208.85      8.73 o 
   7   4   5       34.73       35.21      4.63 o 
   8   4   5      117.03      115.74      8.09 o 
   9   4   5     2479.49     2428.78     34.39 o 
  10   4   5     4328.25     4188.86     50.40 o 
  11   4   5        1.00        7.04      3.53 o 
  12   4   5       63.35       76.86      8.55 o 
  13   4   5     2710.06     2636.79     45.62 o 
  14   4   5       86.68       85.45      9.78 o 
  15   4   5      258.77      242.33     15.91 o 
  16   4   5       33.30       23.88      7.83 o 
  17   4   5      151.88      182.02     18.18 o 
  18   4   5       74.85       79.73     13.15 o 
  19   4   5      404.70      423.19     24.76 o 
  20   4   5       47.18       69.32     12.97 o 
 -19   5   5       34.01       26.69      7.13 o 
 -18   5   5       17.52        9.33      4.91 o 
 -17   5   5        1.09        6.72      4.12 o 
 -16   5   5       90.88       97.52      9.12 o 
 -15   5   5      130.58      131.55     11.72 o 
 -14   5   5       10.83       19.81      7.65 o 
 -13   5   5        4.14        4.17      3.00 o 
 -12   5   5      111.89      127.83      7.98 o 
 -11   5   5       31.75       28.89      4.00 o 
 -10   5   5      382.06      375.70     10.62 o 
  -9   5   5      232.43      242.89      9.60 o 
  -8   5   5      205.87      193.62      6.21 o 
  -7   5   5       34.67       20.63      2.57 o 
  -6   5   5        7.48        7.88      2.19 o 
  -5   5   5      453.58      478.40      8.20 o 
  -4   5   5       73.78       82.21      5.45 o 
  -3   5   5      324.88      404.30      6.55 o 
  -2   5   5      182.44      207.65      4.98 o 
  -1   5   5      983.46      988.09     11.32 o 
   0   5   5        3.26        0.21      1.87 o 
   1   5   5       32.97       56.76      4.10 o 
   2   5   5       67.18       61.98      5.25 o 
   3   5   5       66.58       63.87      5.72 o 
   4   5   5      135.18      130.54      7.44 o 
   5   5   5      739.81      717.72     16.18 o 
   6   5   5      508.88      496.21     13.70 o 
   7   5   5      416.81      448.65     13.59 o 
   8   5   5       62.32       51.70      6.12 o 
   9   5   5       68.96       70.30     10.84 o 
  10   5   5      423.82      449.98     14.49 o 
  11   5   5       54.27       52.86      6.60 o 
  12   5   5      685.80      681.95     21.54 o 
  13   5   5      172.86      140.30     11.88 o 
  14   5   5       40.15       30.81      6.75 o 
  15   5   5       96.01       96.00     10.61 o 
  16   5   5        6.86        1.24      6.50 o 
  17   5   5       57.34       60.27     11.63 o 
  18   5   5        6.09       19.66      8.49 o 
  19   5   5        7.07       -2.00      9.06 o 
 -18   6   5        0.00        0.60      5.69 o 
 -17   6   5       27.86       26.62      7.77 o 
 -16   6   5       33.96       25.06      9.43 o 
 -15   6   5        5.57        9.46      5.53 o 
 -14   6   5      316.00      309.40     16.55 o 
 -13   6   5      128.61      133.57     16.66 o 
 -12   6   5        0.76        0.26      4.11 o 
 -11   6   5       39.60       27.80      4.88 o 
 -10   6   5      302.17      355.38     18.26 o 
  -9   6   5        4.40        7.25      3.58 o 
  -8   6   5      279.34      259.78      9.58 o 
  -7   6   5     1854.46     1896.41     31.00 o 
  -6   6   5        5.74        5.42      2.26 o 
  -5   6   5     1784.08     1763.56     23.15 o 
  -4   6   5      546.95      541.69      8.71 o 
  -3   6   5       67.74       48.45      3.37 o 
  -2   6   5      419.56      460.37     10.57 o 
  -1   6   5     2080.14     2106.20     31.14 o 
   0   6   5        0.82       -1.57      2.18 o 
   1   6   5      169.18      183.56      8.86 o 
   2   6   5       21.01       20.96      4.16 o 
   3   6   5     1035.98     1024.42     19.81 o 
   4   6   5       11.45        5.74      3.36 o 
   5   6   5      456.45      434.39     13.31 o 
   6   6   5       38.14       34.51      5.19 o 
   7   6   5      119.51      114.86      8.66 o 
   8   6   5      473.41      453.61     14.61 o 
   9   6   5       16.57       14.90      5.47 o 
  10   6   5        1.55       -0.51      4.26 o 
  11   6   5       52.39       57.53      7.11 o 
  12   6   5     1002.06     1007.01     27.23 o 
  13   6   5      181.37      158.86     13.30 o 
  14   6   5       28.17       24.75      8.48 o 
  15   6   5       49.05       35.39      7.72 o 
  16   6   5       17.68       10.90      8.07 o 
  17   6   5       27.60       31.30      9.78 o 
 -16   7   5        0.09        5.58      5.93 o 
 -15   7   5       94.36      129.10     13.30 o 
 -14   7   5       24.01        8.41      5.70 o 
 -13   7   5      610.00      657.38     22.23 o 
 -12   7   5      340.26      351.02     15.16 o 
 -11   7   5      237.09      250.90     11.90 o 
 -10   7   5       83.69       87.16     11.44 o 
  -9   7   5      877.22      888.52     19.32 o 
  -8   7   5       68.60       83.57     14.71 o 
  -7   7   5      232.12      241.27     11.44 o 
  -6   7   5      181.41      186.38     27.74 o 
  -5   7   5        7.35        8.20      3.20 o 
  -4   7   5       51.80       45.15      6.86 o 
  -3   7   5      899.20      903.22     20.75 o 
  -2   7   5      122.16      123.62     15.29 o 
  -1   7   5        8.33        8.79      3.76 o 
   0   7   5      287.08      272.08     15.43 o 
   1   7   5      396.99      359.87     13.49 o 
   2   7   5      300.16      283.12     11.43 o 
   3   7   5      244.23      246.31     10.42 o 
   4   7   5      417.24      414.62     13.39 o 
   5   7   5      222.62      209.30     11.00 o 
   6   7   5      247.33      250.44     15.53 o 
   7   7   5      591.93      600.16     17.16 o 
   8   7   5       44.99       40.69      6.26 o 
   9   7   5       46.93       38.25      6.23 o 
  10   7   5        5.95        6.63      4.47 o 
  11   7   5      506.22      564.82     20.33 o 
  12   7   5       20.65        5.54      4.95 o 
  13   7   5      113.93       86.04     12.93 o 
  14   7   5       38.95       40.79      8.54 o 
  15   7   5       47.40       61.13      9.56 o 
  16   7   5       91.38       89.17     11.55 o 
 -14   8   5       25.40       21.95      8.96 o 
 -13   8   5       74.27       83.72     11.37 o 
 -12   8   5       10.47        4.50      9.23 o 
 -11   8   5        0.08       -1.23      4.39 o 
 -10   8   5      192.55      176.59     11.43 o 
  -9   8   5      179.09      175.96     14.66 o 
  -8   8   5      513.31      512.03     17.20 o 
  -7   8   5       17.19       15.31      4.47 o 
  -6   8   5       49.30       44.27     10.41 o 
  -5   8   5        2.46        2.66      3.29 o 
  -4   8   5        0.08       -0.18      3.11 o 
  -3   8   5      470.83      446.28     15.53 o 
  -2   8   5       31.18       27.02      5.19 o 
  -1   8   5     1355.85     1256.38     27.94 o 
   0   8   5        2.29        4.38      6.13 o 
   1   8   5       10.68        9.13      5.42 o 
   2   8   5      536.20      498.41     19.05 o 
   3   8   5      248.25      240.14     13.74 o 
   4   8   5       36.53       35.55      5.81 o 
   5   8   5      154.37      153.17     10.47 o 
   6   8   5      232.72      191.37     12.73 o 
   7   8   5       56.81       51.11      6.98 o 
   8   8   5      125.46      110.79      9.69 o 
   9   8   5      321.01      324.65     14.40 o 
  10   8   5      185.19      231.32     14.07 o 
  11   8   5      116.35      119.10     11.81 o 
  12   8   5        6.21       -0.38      4.69 o 
  13   8   5        1.28       -4.70      4.70 o 
  14   8   5       48.52       40.57     15.47 o 
 -11   9   5       22.41       23.26     10.27 o 
 -10   9   5       27.99       26.59      6.35 o 
  -9   9   5        6.82        5.77      5.25 o 
  -8   9   5      734.85      807.94     40.31 o 
  -7   9   5      445.87      444.33     16.80 o 
  -6   9   5      905.37     1007.44     27.83 o 
  -5   9   5      342.13      366.04     15.35 o 
  -4   9   5        0.83        2.62      4.25 o 
  -3   9   5       65.44       49.36      7.33 o 
  -2   9   5        2.99        0.64      3.88 o 
  -1   9   5      439.68      427.70     17.41 o 
   0   9   5       58.08       46.51      7.59 o 
   1   9   5      168.59      157.36     12.67 o 
   2   9   5      116.40      103.74     10.52 o 
   3   9   5       76.26       84.51     13.25 o 
   4   9   5      743.12      779.17     24.66 o 
   5   9   5      365.43      401.13     18.51 o 
   6   9   5       87.64       60.82      9.17 o 
   7   9   5      127.52      129.55     12.72 o 
   8   9   5       51.80       38.33      8.87 o 
   9   9   5       12.40        2.89     11.19 o 
  10   9   5       25.67       38.96     11.32 o 
  11   9   5      219.02      249.37     30.58 o 
  -6  10   5       36.97       17.11      6.29 o 
  -5  10   5        6.05        5.19      5.04 o 
  -4  10   5       35.21       45.69      8.00 o 
  -3  10   5      295.44      310.07     15.99 o 
  -2  10   5        3.20        2.67      7.32 o 
  -1  10   5        5.69        7.15      4.87 o 
   0  10   5      102.60       86.84     10.58 o 
   1  10   5      111.82      127.64     12.34 o 
   2  10   5      391.01      379.76     19.95 o 
   3  10   5       47.77       47.51      8.49 o 
   4  10   5       69.93       52.22      8.81 o 
   5  10   5      217.64      213.71     18.11 o 
   6  10   5      139.92      140.10     14.46 o 
 -22   0   6      694.76      661.65     25.76 o 
 -21   0   6     1771.36     1906.13     97.16 o 
 -20   0   6      530.70      510.11     26.79 o 
 -19   0   6        0.21       -0.86      3.53 o 
 -18   0   6       58.77       75.47     11.63 o 
 -17   0   6      310.54      309.36     20.57 o 
 -16   0   6        0.86        1.44      3.68 o 
 -15   0   6     2131.66     1842.88     36.34 o 
 -14   0   6      706.04      691.44     20.45 o 
 -13   0   6     1770.55     1853.68     34.36 o 
 -12   0   6      244.62      224.29     11.20 o 
 -11   0   6     1253.49     1173.31     24.44 o 
 -10   0   6        3.56        3.74      2.39 o 
  -9   0   6      600.21      637.94     15.98 o 
  -8   0   6        1.02        0.12      1.92 o 
  -7   0   6      759.79      727.43     28.71 o 
  -6   0   6      367.36      285.41      7.69 o 
  -5   0   6     1477.42     1752.90     21.40 o 
  -4   0   6     1131.49     1184.86     15.99 o 
  -3   0   6     1361.06     1233.05     21.38 o 
  -2   0   6     6510.34     6359.85     77.44 o 
  -1   0   6     5447.34     5410.85     67.21 o 
   0   0   6     1087.42     1294.00     34.93 o 
   1   0   6      688.50      761.47     16.18 o 
   2   0   6      552.91      564.32     11.45 o 
   3   0   6     6515.15     6736.71     67.84 o 
   4   0   6      744.76     1030.76     17.38 o 
   5   0   6      166.90      157.54     21.24 o 
   6   0   6      999.62      992.45     24.79 o 
   7   0   6      727.59      693.12     15.55 o 
   8   0   6     3403.54     3255.73     42.48 o 
   9   0   6     2407.32     2180.44     45.82 o 
  10   0   6     5274.91     5506.77    112.64 o 
  11   0   6        0.99        0.62      2.63 o 
  12   0   6       43.84       35.61      6.25 o 
  13   0   6      747.75      713.87     24.37 o 
  14   0   6      806.80      783.89     35.72 o 
  15   0   6      752.94      760.66     36.65 o 
  16   0   6      114.81      108.91     17.31 o 
  17   0   6      625.27      631.59     35.85 o 
  18   0   6     1862.18     2010.02     68.75 o 
  19   0   6        5.38       15.03      9.08 o 
  20   0   6       17.86       16.98     10.12 o 
  21   0   6        0.97        6.90      8.38 o 
 -22   1   6      121.63      116.70     10.24 o 
 -21   1   6       94.32       95.00      9.11 o 
 -20   1   6        0.10        2.27      3.15 o 
 -19   1   6       84.85       89.11      7.50 o 
 -18   1   6       61.03       55.23      5.83 o 
 -17   1   6        7.27       -0.02      2.58 o 
 -16   1   6       94.62       97.72      7.11 o 
 -15   1   6      124.96      147.55     12.64 o 
 -14   1   6      681.22      647.09     13.91 o 
 -13   1   6      159.13      132.21      7.22 o 
 -12   1   6     1724.46     1748.10     22.64 o 
 -11   1   6        1.96        9.66      2.59 o 
 -10   1   6      106.44      111.15      5.19 o 
  -9   1   6       68.84       69.79      3.76 o 
  -8   1   6      770.41      855.98     10.08 o 
  -7   1   6       99.52       91.52      3.65 o 
  -6   1   6      734.48      718.89      8.44 o 
  -5   1   6     3165.17     3282.67     22.62 o 
  -4   1   6     1946.15     1903.46     15.48 o 
  -3   1   6     4556.35     4822.71     36.49 o 
  -2   1   6      465.87      516.57      9.42 o 
  -1   1   6       64.14       95.11      3.60 o 
   0   1   6     3050.92     3164.64     30.00 o 
   1   1   6      548.72      577.43      8.39 o 
   2   1   6      250.75      242.23      4.92 o 
   3   1   6       96.60       86.70      3.78 o 
   4   1   6     1527.49     1776.89     19.82 o 
   5   1   6     4296.31     4373.24     35.50 o 
   6   1   6      812.20     1076.28     14.86 o 
   7   1   6      685.04      728.61     13.73 o 
   8   1   6      532.90      518.16      9.79 o 
   9   1   6      238.31      270.22      7.41 o 
  10   1   6       43.96       33.95      3.57 o 
  11   1   6       21.63       10.45      2.58 o 
  12   1   6     1710.69     1684.28     26.73 o 
  13   1   6      175.49      163.65      9.76 o 
  14   1   6        0.30       -0.65      3.52 o 
  15   1   6       27.41       28.84      8.17 o 
  16   1   6      140.23      142.01     14.17 o 
  17   1   6      257.48      259.87     17.37 o 
  18   1   6        8.63        5.10      9.91 o 
  19   1   6       43.71       52.29     10.03 o 
  20   1   6       63.60       78.90     12.05 o 
  21   1   6      457.91      494.50     37.21 o 
 -21   2   6      254.97      232.95     13.71 o 
 -20   2   6      245.49      240.13     13.35 o 
 -19   2   6        0.64        4.21      3.49 o 
 -18   2   6      282.82      299.00     12.10 o 
 -17   2   6       94.14       68.99      6.40 o 
 -16   2   6      806.61      801.10     22.75 o 
 -15   2   6        8.45       10.25      3.87 o 
 -14   2   6      552.92      519.52     12.49 o 
 -13   2   6       61.72       64.47      5.16 o 
 -12   2   6      248.07      243.22      7.99 o 
 -11   2   6       69.26       70.35      4.61 o 
 -10   2   6       50.42       33.64      3.26 o 
  -9   2   6     2324.76     2351.50     21.54 o 
  -8   2   6      192.30      232.09      5.15 o 
  -7   2   6     2380.20     2683.42     20.58 o 
  -6   2   6     1295.38     1403.89     12.80 o 
  -5   2   6      201.57      166.81      4.29 o 
  -4   2   6      631.16      728.70      8.20 o 
  -3   2   6      285.07      368.64      5.36 o 
  -2   2   6      880.96     1010.07     11.35 o 
  -1   2   6       37.21       45.55      3.68 o 
   0   2   6      569.99      561.97      8.22 o 
   1   2   6     2386.11     2367.08     22.65 o 
   2   2   6     1925.40     1888.90     17.77 o 
   3   2   6      175.91      169.12      4.14 o 
   4   2   6     3301.33     3353.45     28.65 o 
   5   2   6      165.02      129.46      5.29 o 
   6   2   6      399.92      376.45      7.75 o 
   7   2   6       24.21       13.84      2.36 o 
   8   2   6        0.10       -1.42      1.42 o 
   9   2   6      137.43      136.83      6.09 o 
  10   2   6     1089.55     1088.55     19.36 o 
  11   2   6      153.56      135.21      8.24 o 
  12   2   6      381.01      413.29     12.61 o 
  13   2   6       20.74       23.39      4.47 o 
  14   2   6        0.41        3.95      3.10 o 
  15   2   6      713.49      747.15     21.44 o 
  16   2   6        4.18        6.12      5.68 o 
  17   2   6        0.00       -5.56      5.56 o 
  18   2   6        8.21        4.87      8.41 o 
  19   2   6       34.02       34.30     13.81 o 
  20   2   6      279.24      314.15     35.50 o 
  21   2   6       86.55      118.02     23.03 o 
 -21   3   6      418.22      392.97     17.88 o 
 -20   3   6      201.78      236.61     13.27 o 
 -19   3   6       35.88       25.72      5.32 o 
 -18   3   6       11.17       15.01      4.27 o 
 -17   3   6      640.06      625.74     16.74 o 
 -16   3   6       23.13       24.65      4.43 o 
 -15   3   6        0.39       -0.47      2.47 o 
 -14   3   6     1309.54     1303.27     24.71 o 
 -13   3   6      108.32      113.00      6.81 o 
 -12   3   6      548.52      516.12     19.74 o 
 -11   3   6      582.56      572.96     10.97 o 
 -10   3   6      145.32      164.95      6.11 o 
  -9   3   6       35.36       46.85      3.06 o 
  -8   3   6       11.47       10.26      1.68 o 
  -7   3   6     2939.57     2886.86     21.83 o 
  -6   3   6       30.96       41.47      3.02 o 
  -5   3   6      283.83      305.98      4.75 o 
  -4   3   6     2880.94     2892.20     29.48 o 
  -3   3   6       15.36        6.78      2.23 o 
  -2   3   6     3642.44     3928.20     43.42 o 
  -1   3   6     5553.71     5735.01     39.66 o 
   0   3   6        1.83       12.72      4.56 o 
   1   3   6      889.77     1028.47     11.70 o 
   2   3   6     2211.73     2341.55     18.02 o 
   3   3   6     1186.60     1243.78     13.94 o 
   4   3   6       45.09       42.30      3.16 o 
   5   3   6       18.13       20.02      2.53 o 
   6   3   6      871.28      811.62     12.81 o 
   7   3   6     1792.83     1833.26     22.10 o 
   8   3   6       19.89       19.76      2.96 o 
   9   3   6      137.93      114.86      6.12 o 
  10   3   6       25.95       24.11      4.57 o 
  11   3   6     1590.56     1578.31     27.09 o 
  12   3   6     1612.92     1679.68     33.42 o 
  13   3   6       74.30       65.17      8.60 o 
  14   3   6       40.13       35.03      6.46 o 
  15   3   6      303.60      329.45     19.39 o 
  16   3   6        3.84       -8.06     11.24 o 
  17   3   6      124.37      130.36     20.66 o 
  18   3   6        6.51        7.03      6.77 o 
  19   3   6      229.46      268.82     32.39 o 
  20   3   6        3.81       28.75     12.71 o 
 -20   4   6       25.36       23.99      6.80 o 
 -19   4   6      151.91      137.05     15.36 o 
 -18   4   6       11.49       18.61      7.65 o 
 -17   4   6      111.52      123.58     10.24 o 
 -16   4   6       87.16       72.01      6.75 o 
 -15   4   6       53.45       46.75      5.56 o 
 -14   4   6       26.44       19.55      4.83 o 
 -13   4   6        3.12       -0.52      2.11 o 
 -12   4   6      108.26      121.26     10.11 o 
 -11   4   6        3.72        1.92      2.39 o 
 -10   4   6      108.67      131.65      6.16 o 
  -9   4   6       59.23       58.53      3.40 o 
  -8   4   6     1856.28     1818.27     16.64 o 
  -7   4   6     1100.56     1052.14     11.20 o 
  -6   4   6       24.19       18.54      2.88 o 
  -5   4   6      380.06      381.95      6.45 o 
  -4   4   6      462.47      484.32     10.18 o 
  -3   4   6     1158.37     1175.76     14.85 o 
  -2   4   6        0.69        2.04      1.09 o 
  -1   4   6     1066.38     1077.05     11.26 o 
   0   4   6        0.08        2.10      1.61 o 
   1   4   6       45.53       54.51      2.83 o 
   2   4   6       85.93       82.07      4.78 o 
   3   4   6      111.52      115.42      5.36 o 
   4   4   6       62.85       73.31      5.93 o 
   5   4   6      586.87      602.85     14.26 o 
   6   4   6      816.62      796.75     19.89 o 
   7   4   6      360.11      351.02     11.68 o 
   8   4   6       45.22       40.65      5.36 o 
   9   4   6      110.54      108.44      8.12 o 
  10   4   6      326.99      328.96     12.15 o 
  11   4   6        9.86       18.65      4.55 o 
  12   4   6     1468.08     1416.13     26.88 o 
  13   4   6      606.81      583.90     19.95 o 
  14   4   6      181.32      206.35     22.84 o 
  15   4   6       56.73       56.71      8.76 o 
  16   4   6      166.62      137.59     27.25 o 
  17   4   6       39.34       27.60     17.29 o 
  18   4   6        1.02        3.16      6.81 o 
  19   4   6       36.02       30.95     10.33 o 
 -19   5   6       57.64       51.02      8.00 o 
 -18   5   6       36.11       27.59      8.92 o 
 -17   5   6        5.74        3.39      4.01 o 
 -16   5   6      801.62      794.45     20.96 o 
 -15   5   6      193.58      230.88     12.08 o 
 -14   5   6      217.05      203.08     10.85 o 
 -13   5   6       16.50       11.62      5.69 o 
 -12   5   6        5.36        6.45      3.77 o 
 -11   5   6      257.70      249.68     10.48 o 
 -10   5   6      879.74      852.93     15.67 o 
  -9   5   6      111.92      127.17      5.63 o 
  -8   5   6      437.06      399.97      8.40 o 
  -7   5   6      719.68      689.78     10.68 o 
  -6   5   6     1296.56     1341.34     16.47 o 
  -5   5   6        4.67        6.41      1.52 o 
  -4   5   6       76.34       71.31      2.66 o 
  -3   5   6      681.97      695.40      8.70 o 
  -2   5   6       32.55       26.67      2.21 o 
  -1   5   6      435.54      432.28      7.90 o 
   0   5   6      525.83      538.25     14.25 o 
   1   5   6        8.77        9.32      2.16 o 
   2   5   6      848.86      822.59     16.45 o 
   3   5   6     3133.96     3004.40     47.94 o 
   4   5   6     2619.63     2579.19     34.22 o 
   5   5   6      713.72      714.51     16.52 o 
   6   5   6      254.93      275.88     11.75 o 
   7   5   6      149.25      131.45     10.64 o 
   8   5   6      213.43      189.72     12.38 o 
   9   5   6      109.81      111.42     10.25 o 
  10   5   6       89.53       83.49     10.61 o 
  11   5   6      833.01      884.24     22.35 o 
  12   5   6      336.30      354.62     15.92 o 
  13   5   6      325.97      338.97     16.22 o 
  14   5   6      201.75      182.44     25.56 o 
  15   5   6       32.11       15.24     10.91 o 
  16   5   6      167.96      186.89     26.42 o 
  17   5   6      109.37      105.66     16.00 o 
  18   5   6        2.30        2.10      9.19 o 
 -18   6   6      102.33      118.19     27.96 o 
 -17   6   6      188.12      186.28     14.35 o 
 -16   6   6       71.88       69.76     10.94 o 
 -15   6   6       22.20       24.49      6.00 o 
 -14   6   6      153.64      158.49     13.66 o 
 -13   6   6       35.60       42.48      7.27 o 
 -12   6   6      246.89      250.96     16.76 o 
 -11   6   6       96.69       91.05     10.51 o 
 -10   6   6      424.54      383.83     16.60 o 
  -9   6   6      397.21      405.90     14.49 o 
  -8   6   6      107.17      124.51      9.52 o 
  -7   6   6      183.37      194.12      7.11 o 
  -6   6   6       23.36       17.44      2.58 o 
  -5   6   6      162.52      186.92      4.79 o 
  -4   6   6       97.13       78.15      3.63 o 
  -3   6   6      374.56      383.24      7.58 o 
  -2   6   6      192.22      216.53      6.89 o 
  -1   6   6       99.22      101.29      4.69 o 
   0   6   6      852.02      790.86     16.28 o 
   1   6   6      461.88      462.25     12.72 o 
   2   6   6      421.29      428.40     20.33 o 
   3   6   6        8.57        4.82      2.72 o 
   4   6   6      208.20      215.46     10.33 o 
   5   6   6      647.19      670.35     16.86 o 
   6   6   6      855.53      862.01     22.69 o 
   7   6   6      575.36      548.50     19.09 o 
   8   6   6        1.31       -1.81      3.06 o 
   9   6   6      123.33      113.63      9.25 o 
  10   6   6      430.91      446.83     15.50 o 
  11   6   6       18.00       14.26      4.73 o 
  12   6   6      139.33      133.83     12.00 o 
  13   6   6       44.14       35.90      7.42 o 
  14   6   6       11.03        9.52      5.77 o 
  15   6   6       42.42       36.35      7.94 o 
  16   6   6      136.73      138.28     18.19 o 
  17   6   6      387.04      401.50     26.23 o 
 -16   7   6      125.34      130.38     44.32 o 
 -15   7   6      756.81      753.09     27.33 o 
 -14   7   6      226.45      221.75     14.73 o 
 -13   7   6       47.10       58.33      8.16 o 
 -12   7   6       62.70       56.66     14.86 o 
 -11   7   6        0.25        0.97      3.21 o 
 -10   7   6        4.65        5.13      3.40 o 
  -9   7   6      590.63      613.73     17.67 o 
  -8   7   6       90.48       81.76      7.44 o 
  -7   7   6      412.93      409.16     13.27 o 
  -6   7   6       70.85       69.73      6.57 o 
  -5   7   6        1.39        2.60      2.83 o 
  -4   7   6       97.96      103.47      8.59 o 
  -3   7   6       27.41       23.98      4.93 o 
  -2   7   6        0.19        3.09      3.66 o 
  -1   7   6       49.08       30.81      4.44 o 
   0   7   6      210.25      205.64      9.69 o 
   1   7   6       47.74       38.55      5.56 o 
   2   7   6      460.40      429.54     18.51 o 
   3   7   6       47.89       44.61      5.57 o 
   4   7   6      523.89      488.15     14.78 o 
   5   7   6       28.50       35.46      5.66 o 
   6   7   6       14.04       17.31      5.54 o 
   7   7   6       62.83       63.41      7.42 o 
   8   7   6       14.67        7.22      4.25 o 
   9   7   6        8.20        3.09      3.70 o 
  10   7   6      121.12      114.05      9.91 o 
  11   7   6      300.33      328.24     23.72 o 
  12   7   6      164.90      163.41     13.61 o 
  13   7   6        0.78        0.32      4.76 o 
  14   7   6      112.48       89.31     13.34 o 
  15   7   6       59.07       80.68     10.86 o 
 -14   8   6        2.31        4.30      6.18 o 
 -13   8   6       23.93       33.32      7.71 o 
 -12   8   6      355.63      390.27     18.30 o 
 -11   8   6       80.77       91.35     10.34 o 
 -10   8   6      234.32      233.13     13.60 o 
  -9   8   6       70.06       57.00      7.02 o 
  -8   8   6      233.35      244.37     11.96 o 
  -7   8   6        0.54       -2.24      2.84 o 
  -6   8   6       95.16       83.89     14.03 o 
  -5   8   6        7.54        7.41      3.36 o 
  -4   8   6      116.90       91.32      8.06 o 
  -3   8   6       16.98        5.71      3.46 o 
  -2   8   6     1365.79     1343.98     28.37 o 
  -1   8   6        2.29        0.19      3.93 o 
   0   8   6       12.16        8.06      6.25 o 
   1   8   6      495.84      473.70     17.04 o 
   2   8   6      131.80      137.00     14.32 o 
   3   8   6        0.12        5.09      3.55 o 
   4   8   6      338.85      350.06     13.58 o 
   5   8   6       53.12       47.77      8.47 o 
   6   8   6       36.28       37.16      7.27 o 
   7   8   6      767.44      816.98     22.94 o 
   8   8   6      107.67      134.88     10.83 o 
   9   8   6       48.37       37.98      6.56 o 
  10   8   6        0.02       -3.51      4.35 o 
  11   8   6        1.06        5.59      5.26 o 
  12   8   6       51.76       45.68      8.52 o 
  13   8   6       25.96       34.81      8.06 o 
 -11   9   6        5.54       10.54     15.11 o 
 -10   9   6       54.85       63.07     14.67 o 
  -9   9   6       34.53       38.55      8.52 o 
  -8   9   6      202.63      198.97     11.43 o 
  -7   9   6       32.88       28.04      5.70 o 
  -6   9   6      107.03      112.81     13.61 o 
  -5   9   6        7.60        4.24      4.07 o 
  -4   9   6      759.53      768.50     27.42 o 
  -3   9   6       65.86       74.55      8.18 o 
  -2   9   6      152.17      144.67     13.25 o 
  -1   9   6       20.68       19.36      8.41 o 
   0   9   6       43.37       33.51      6.83 o 
   1   9   6        1.67       -5.81      9.66 o 
   2   9   6       80.21       86.11      9.82 o 
   3   9   6        0.29        1.59      6.98 o 
   4   9   6      129.59      123.29     11.84 o 
   5   9   6        0.35        3.14      4.85 o 
   6   9   6      103.27      108.08     11.66 o 
   7   9   6        3.89        7.74      7.70 o 
   8   9   6        0.05        2.91      5.19 o 
   9   9   6       53.06       41.09      8.65 o 
  10   9   6      145.44      162.20     14.20 o 
  -5  10   6      128.37      149.42     11.82 o 
  -4  10   6      103.17       96.98     11.76 o 
  -3  10   6      528.83      514.00     18.80 o 
  -2  10   6       22.98       15.33      6.13 o 
  -1  10   6      193.81      175.05     13.61 o 
   0  10   6        7.42       -2.62      4.45 o 
   1  10   6        2.89        1.14      5.09 o 
   2  10   6        0.55        4.60      5.38 o 
   3  10   6        0.76        6.60      6.14 o 
   4  10   6        8.52        3.73      6.38 o 
   5  10   6       11.52       10.56      9.34 o 
 -22   1   7      171.88      211.24     20.61 o 
 -21   1   7       21.19       18.42      4.54 o 
 -20   1   7      176.52      168.95     14.96 o 
 -19   1   7        1.69        6.82      3.54 o 
 -18   1   7      414.10      406.88     13.15 o 
 -17   1   7       45.87       53.33      5.71 o 
 -16   1   7      130.43      132.19      8.20 o 
 -15   1   7       14.60       11.23      3.17 o 
 -14   1   7      146.79      169.90      8.54 o 
 -13   1   7        0.37        2.93      2.27 o 
 -12   1   7      246.52      227.76      9.13 o 
 -11   1   7      197.90      178.29      7.34 o 
 -10   1   7       10.91        9.70      2.10 o 
  -9   1   7     1181.45     1208.02     15.99 o 
  -8   1   7     3410.56     3281.86     25.87 o 
  -7   1   7       23.47       19.14      2.07 o 
  -6   1   7      154.28      154.04      4.14 o 
  -5   1   7     1147.98     1081.25     11.32 o 
  -4   1   7     1905.85     2016.64     17.96 o 
  -3   1   7       70.41       98.55      4.07 o 
  -2   1   7     1725.35     1717.99     18.71 o 
  -1   1   7     7028.26     7271.53     72.00 o 
   0   1   7      259.46      354.31      9.18 o 
   1   1   7      937.40      788.37     10.71 o 
   2   1   7      551.46      515.58      7.83 o 
   3   1   7       46.29       34.71      2.83 o 
   4   1   7       80.70       98.99      4.03 o 
   5   1   7     2502.35     2853.92     26.42 o 
   6   1   7       82.07      100.63      5.38 o 
   7   1   7      337.11      297.97      9.01 o 
   8   1   7     1953.10     1775.13     20.41 o 
   9   1   7      239.32      236.26      7.20 o 
  10   1   7      261.92      281.11     12.61 o 
  11   1   7     1417.08     1425.12     36.65 o 
  12   1   7      322.72      301.04     11.17 o 
  13   1   7        2.55        0.38      3.16 o 
  14   1   7       15.70        9.36      4.28 o 
  15   1   7        6.47        5.76      5.86 o 
  16   1   7       31.72       43.46      8.73 o 
  17   1   7      169.18      193.24     16.99 o 
  18   1   7      460.04      462.69     22.47 o 
  19   1   7      110.64      127.68     14.81 o 
  20   1   7      237.39      291.71     33.36 o 
  21   1   7      484.34      459.85     36.41 o 
 -21   2   7      197.69      196.57     12.71 o 
 -20   2   7      355.72      393.49     15.10 o 
 -19   2   7      468.17      504.24     16.08 o 
 -18   2   7       76.47       68.36      8.47 o 
 -17   2   7      221.93      186.82     10.01 o 
 -16   2   7        0.65        6.76      3.75 o 
 -15   2   7        7.26        1.26      2.59 o 
 -14   2   7      180.24      175.25      8.80 o 
 -13   2   7       58.40       59.19      5.24 o 
 -12   2   7      170.64      164.26      7.55 o 
 -11   2   7      778.61      785.13     14.10 o 
 -10   2   7     4832.91     4771.64     39.30 o 
  -9   2   7     1569.06     1512.16     21.89 o 
  -8   2   7      482.22      578.85      8.43 o 
  -7   2   7     1727.46     1784.22     15.88 o 
  -6   2   7      982.05     1015.56     10.72 o 
  -5   2   7        0.12        2.06      1.01 o 
  -4   2   7      777.55      840.33      9.76 o 
  -3   2   7       83.64      102.56      3.84 o 
  -2   2   7     2886.29     3345.89     28.07 o 
  -1   2   7    10458.11    11241.70     95.03 o 
   0   2   7     3568.66     3592.59     30.02 o 
   1   2   7      121.34       99.13      4.66 o 
   2   2   7        0.00       -0.85      1.01 o 
   3   2   7       27.33       17.67      1.82 o 
   4   2   7     1102.65     1206.83     14.64 o 
   5   2   7     2405.43     2586.62     27.35 o 
   6   2   7        2.13        6.57      1.89 o 
   7   2   7       20.75       13.37      3.45 o 
   8   2   7     1262.24     1205.45     17.87 o 
   9   2   7     2370.21     2140.85     24.03 o 
  10   2   7     1842.08     1715.88     38.10 o 
  11   2   7      737.00      783.07     17.08 o 
  12   2   7     1051.75     1109.81     21.35 o 
  13   2   7      399.51      366.54     12.56 o 
  14   2   7      177.57      191.91     10.74 o 
  15   2   7        8.81       14.87      4.91 o 
  16   2   7        0.90        5.81      8.55 o 
  17   2   7       10.88       20.39     11.49 o 
  18   2   7      505.04      549.59     36.59 o 
  19   2   7      309.37      358.19     31.23 o 
  20   2   7       85.90       88.63     20.27 o 
 -21   3   7      178.41      189.33     15.03 o 
 -20   3   7        4.85        5.54      4.00 o 
 -19   3   7       86.45       74.77      7.67 o 
 -18   3   7        9.67        7.18      3.80 o 
 -17   3   7      108.37      120.22      8.88 o 
 -16   3   7      491.13      498.94     20.02 o 
 -15   3   7      554.56      497.60     12.86 o 
 -14   3   7      373.72      355.58     10.52 o 
 -13   3   7      553.06      544.46     12.56 o 
 -12   3   7      296.05      273.24      9.64 o 
 -11   3   7        3.10        8.73      2.34 o 
 -10   3   7      346.07      316.27      7.99 o 
  -9   3   7      148.42      163.02      6.04 o 
  -8   3   7     1130.98     1149.48     12.50 o 
  -7   3   7     1315.38     1393.05     13.54 o 
  -6   3   7     3019.38     2974.20     22.01 o 
  -5   3   7      538.40      496.85      7.29 o 
  -4   3   7     2196.37     2162.58     17.97 o 
  -3   3   7     6488.18     6946.41     51.42 o 
  -2   3   7     1075.55     1159.32     13.01 o 
  -1   3   7     1365.59     1483.55     14.69 o 
   0   3   7     1327.05     1380.15     15.45 o 
   1   3   7        2.00        1.57      1.04 o 
   2   3   7      962.50      944.91     10.19 o 
   3   3   7     2821.26     2801.86     21.58 o 
   4   3   7        0.35        4.07      1.54 o 
   5   3   7     3713.24     3799.39     36.39 o 
   6   3   7      108.57       96.78      7.10 o 
   7   3   7       31.24       27.46      5.70 o 
   8   3   7       68.90       75.30      5.27 o 
   9   3   7      546.99      510.95     14.28 o 
  10   3   7      185.39      180.07     10.90 o 
  11   3   7        0.80        0.77      3.09 o 
  12   3   7      408.35      435.20     16.56 o 
  13   3   7        5.15        4.42      5.06 o 
  14   3   7      126.87      121.35     11.25 o 
  15   3   7      558.31      489.12     23.60 o 
  16   3   7      442.32      448.52     23.37 o 
  17   3   7       46.05       64.84     13.35 o 
  18   3   7      300.50      270.93     31.80 o 
  19   3   7      233.04      236.98     30.93 o 
  20   3   7      120.78      128.12     23.91 o 
 -20   4   7       33.47       26.12      9.08 o 
 -19   4   7       14.66       17.17      5.23 o 
 -18   4   7      142.94      181.20     12.61 o 
 -17   4   7      332.91      350.76     12.68 o 
 -16   4   7       47.11       35.92      5.67 o 
 -15   4   7      138.92      140.10      9.00 o 
 -14   4   7       20.29       28.37      4.48 o 
 -13   4   7       13.33       15.32      3.32 o 
 -12   4   7      598.82      602.32     12.81 o 
 -11   4   7       38.60       36.95      4.07 o 
 -10   4   7      974.60      982.04     14.58 o 
  -9   4   7      219.97      231.25      5.73 o 
  -8   4   7     2284.42     2210.71     19.10 o 
  -7   4   7      571.69      539.38      7.62 o 
  -6   4   7      346.37      354.08      7.98 o 
  -5   4   7      130.16      193.84      7.08 o 
  -4   4   7      135.28       96.42      5.61 o 
  -3   4   7     4794.62     4869.12     40.94 o 
  -2   4   7      784.68      715.92     11.13 o 
  -1   4   7      219.27      237.57      5.10 o 
   0   4   7      536.35      519.34      7.75 o 
   1   4   7      442.99      445.32      8.59 o 
   2   4   7     1113.09     1104.17     14.72 o 
   3   4   7        8.17        9.28      4.15 o 
   4   4   7       19.77       18.41      3.56 o 
   5   4   7       54.01       39.86      4.90 o 
   6   4   7      680.10      622.36     15.49 o 
   7   4   7     3284.88     3230.11     41.32 o 
   8   4   7      560.67      576.13     15.59 o 
   9   4   7      970.09      978.67     21.07 o 
  10   4   7      416.17      411.64     13.74 o 
  11   4   7     1070.43     1040.36     26.18 o 
  12   4   7        0.48        0.00      3.47 o 
  13   4   7       57.72       63.18      8.52 o 
  14   4   7       20.80       28.48      6.72 o 
  15   4   7      266.38      309.09     17.48 o 
  16   4   7      396.02      438.94     23.69 o 
  17   4   7     1252.09     1355.43     51.72 o 
  18   4   7        0.54        9.16      7.73 o 
  19   4   7       96.64       96.13     21.35 o 
 -19   5   7      102.78       97.78     10.17 o 
 -18   5   7       27.55       30.93      6.30 o 
 -17   5   7       71.15       65.88      7.75 o 
 -16   5   7        3.08        2.89      3.66 o 
 -15   5   7      933.15      965.85     24.27 o 
 -14   5   7        2.85        5.11      3.46 o 
 -13   5   7        1.67       -0.91      2.71 o 
 -12   5   7      172.88      197.96      8.39 o 
 -11   5   7        9.66        6.22      2.68 o 
 -10   5   7      457.97      499.51     10.90 o 
  -9   5   7     2508.08     2468.32     25.16 o 
  -8   5   7      193.54      180.13      6.96 o 
  -7   5   7      474.61      483.71      9.34 o 
  -6   5   7      230.65      222.21      8.63 o 
  -5   5   7       46.76       47.27      4.69 o 
  -4   5   7       28.41       44.95      4.58 o 
  -3   5   7      410.26      466.78      7.97 o 
  -2   5   7      529.47      562.27     11.52 o 
  -1   5   7       66.82       55.05      5.73 o 
   0   5   7      420.88      476.35      8.93 o 
   1   5   7      140.94      123.26      5.15 o 
   2   5   7       48.95       52.71      5.75 o 
   3   5   7      317.24      278.80     17.81 o 
   4   5   7       11.38       13.35      3.56 o 
   5   5   7       68.31       73.40      6.77 o 
   6   5   7       81.80       64.96      6.64 o 
   7   5   7        0.58       -1.78      2.67 o 
   8   5   7     1264.08     1237.53     24.42 o 
   9   5   7      542.18      535.27     16.10 o 
  10   5   7      372.80      382.08     13.97 o 
  11   5   7       96.47      122.04      9.77 o 
  12   5   7      310.80      278.77     13.43 o 
  13   5   7      249.37      222.55     16.43 o 
  14   5   7      221.98      208.97     15.09 o 
  15   5   7       58.97       78.31     10.25 o 
  16   5   7        3.54       12.45      7.61 o 
  17   5   7        4.46        2.35      6.98 o 
  18   5   7       64.01       65.83     20.59 o 
 -18   6   7        1.66       19.41     10.64 o 
 -17   6   7      137.55      138.76     14.52 o 
 -16   6   7        8.90        6.74      5.24 o 
 -15   6   7       80.90       85.23     10.88 o 
 -14   6   7       41.34       51.90      8.24 o 
 -13   6   7       31.15       46.50      7.66 o 
 -12   6   7        5.99       11.95      4.10 o 
 -11   6   7        7.43        8.07      3.56 o 
 -10   6   7       16.78       14.18      3.59 o 
  -9   6   7        2.78        5.77      2.45 o 
  -8   6   7      106.22       87.74      5.89 o 
  -7   6   7      403.39      410.55      8.29 o 
  -6   6   7        9.74       11.49      2.79 o 
  -5   6   7        5.45        8.58      2.97 o 
  -4   6   7      225.78      191.58      6.41 o 
  -3   6   7      350.70      385.61      7.37 o 
  -2   6   7     1021.11      972.82     13.26 o 
  -1   6   7        0.08        0.55      1.54 o 
   0   6   7      739.24      740.59     22.45 o 
   1   6   7        2.60        3.21      2.95 o 
   2   6   7        2.10       -0.79      4.96 o 
   3   6   7      285.70      290.29     10.92 o 
   4   6   7       30.05       18.81      4.54 o 
   5   6   7      282.39      314.52     11.88 o 
   6   6   7        0.58       -0.66      2.97 o 
   7   6   7      254.56      241.09     12.04 o 
   8   6   7      118.46      113.80      9.22 o 
   9   6   7      119.59      117.90      9.69 o 
  10   6   7       12.03       18.18      7.54 o 
  11   6   7      738.36      734.53     21.29 o 
  12   6   7     1587.87     1563.09     35.75 o 
  13   6   7        0.28       -3.42      4.40 o 
  14   6   7      113.89       93.35     10.99 o 
  15   6   7       86.06       68.34      9.73 o 
  16   6   7      303.75      286.97     20.65 o 
  17   6   7      275.06      275.07     23.81 o 
 -16   7   7      257.32      264.04     17.01 o 
 -15   7   7      135.86      155.30     13.82 o 
 -14   7   7        0.14        8.99      4.74 o 
 -13   7   7        3.05        7.65      4.45 o 
 -12   7   7        0.45       -1.34      6.48 o 
 -11   7   7       37.19       23.27      4.91 o 
 -10   7   7       88.73      100.00      9.54 o 
  -9   7   7     1327.22     1333.50     26.49 o 
  -8   7   7      399.17      372.62     12.22 o 
  -7   7   7       41.81       44.57      6.17 o 
  -6   7   7       48.01       46.32      7.54 o 
  -5   7   7      627.71      651.28     11.71 o 
  -4   7   7      587.55      558.75     14.56 o 
  -3   7   7       79.99       68.60      7.50 o 
  -2   7   7        5.60        8.94      3.11 o 
  -1   7   7      572.43      556.61     14.27 o 
   0   7   7        0.87        1.03      2.58 o 
   1   7   7        4.19        6.27      5.01 o 
   2   7   7        1.92        1.58      2.97 o 
   3   7   7       47.25       42.36      5.62 o 
   4   7   7      530.78      549.13     20.24 o 
   5   7   7       63.09       72.15      7.46 o 
   6   7   7       49.47       44.96      6.34 o 
   7   7   7      152.23      147.10     10.59 o 
   8   7   7      479.68      456.03     15.91 o 
   9   7   7      178.48      158.32     11.43 o 
  10   7   7        8.36        9.08      7.58 o 
  11   7   7       16.85       12.83      5.40 o 
  12   7   7       34.50       39.65      7.63 o 
  13   7   7       12.75       15.64      6.47 o 
  14   7   7      128.12      131.48     13.29 o 
  15   7   7       93.52      107.12     12.26 o 
 -13   8   7      327.06      385.45     30.82 o 
 -12   8   7       76.59       76.16      9.29 o 
 -11   8   7        5.28        1.62      4.17 o 
 -10   8   7      227.13      217.70     12.00 o 
  -9   8   7       35.13       42.78     12.17 o 
  -8   8   7      318.70      357.73     13.05 o 
  -7   8   7        0.33        5.81      3.22 o 
  -6   8   7        8.61       13.35      3.74 o 
  -5   8   7      307.32      292.37     17.00 o 
  -4   8   7      172.91      156.62     16.46 o 
  -3   8   7      131.32      122.45      8.30 o 
  -2   8   7      416.79      430.72     17.90 o 
  -1   8   7       28.71       22.27      6.33 o 
   0   8   7       48.25       48.74     10.68 o 
   1   8   7       24.41       20.24      6.70 o 
   2   8   7        0.51        0.78      3.16 o 
   3   8   7       14.76       11.04      4.28 o 
   4   8   7        0.29       -0.22      3.44 o 
   5   8   7      105.38       92.48      8.73 o 
   6   8   7      274.55      248.69     13.74 o 
   7   8   7        0.06        0.67      3.86 o 
   8   8   7        1.42        3.47      4.29 o 
   9   8   7       45.08       39.18      6.97 o 
  10   8   7      626.41      617.02     26.96 o 
  11   8   7        7.42        2.01      5.11 o 
  12   8   7      182.32      199.67     15.74 o 
  13   8   7       42.48       43.33      8.68 o 
 -10   9   7       16.64       20.47     13.23 o 
  -9   9   7      202.11      209.93     11.24 o 
  -8   9   7       90.13      102.08      7.65 o 
  -7   9   7        0.07        0.40      3.39 o 
  -6   9   7        6.14       12.17      7.16 o 
  -5   9   7      181.25      189.49     10.57 o 
  -4   9   7       21.44       10.03      4.00 o 
  -3   9   7        5.23       -0.36      5.79 o 
  -2   9   7      464.87      479.17     17.01 o 
  -1   9   7      359.85      340.37     22.79 o 
   0   9   7       32.04       24.11      5.83 o 
   1   9   7      368.73      396.65     16.98 o 
   2   9   7      167.79      170.88     13.22 o 
   3   9   7       51.65       37.92      9.72 o 
   4   9   7      780.70      819.50     25.69 o 
   5   9   7       22.67       14.22      5.84 o 
   6   9   7        1.59       -2.96      4.98 o 
   7   9   7        9.33       10.46      7.62 o 
   8   9   7       66.23       54.42      9.28 o 
   9   9   7      203.75      183.19     13.41 o 
  -4  10   7       10.07        4.31      7.45 o 
  -3  10   7       37.56       24.26      9.35 o 
  -2  10   7      669.52      646.31     21.08 o 
  -1  10   7       29.97       17.08      8.21 o 
   0  10   7       16.51       10.19      6.61 o 
   1  10   7        7.49       11.53      6.05 o 
   2  10   7       28.84       31.62      7.88 o 
   3  10   7        4.22        1.23      5.78 o 
 -21   0   8        0.61        4.67      5.16 o 
 -20   0   8       12.77        5.28      7.72 o 
 -19   0   8     2276.60     2178.51     45.49 o 
 -18   0   8      366.20      366.72     17.37 o 
 -17   0   8      122.80      108.67     10.97 o 
 -16   0   8       83.48       82.95      9.31 o 
 -15   0   8      276.84      278.07     13.73 o 
 -14   0   8      501.64      485.22     17.42 o 
 -13   0   8      353.54      307.66     16.01 o 
 -12   0   8      204.32      188.34     11.79 o 
 -11   0   8      450.63      381.05     13.75 o 
 -10   0   8     1193.90     1257.96     25.37 o 
  -9   0   8      947.78      864.44     19.75 o 
  -8   0   8     1783.28     1622.38     32.20 o 
  -7   0   8      906.10      916.09     19.09 o 
  -6   0   8      345.81      363.28     11.11 o 
  -5   0   8       27.09       25.28      3.00 o 
  -4   0   8       53.21      127.51      6.19 o 
  -3   0   8    18113.08    19665.37    220.95 o 
  -2   0   8     5629.13     6345.76     86.58 o 
  -1   0   8     2039.71     2297.83     53.34 o 
   0   0   8      519.29      482.41     20.20 o 
   1   0   8      869.54      734.11     17.65 o 
   2   0   8      363.84      313.55      9.52 o 
   3   0   8      844.84      903.93     18.85 o 
   4   0   8      178.20      154.05      7.30 o 
   5   0   8     7107.59     7698.08    139.24 o 
   6   0   8       21.31        2.74      3.39 o 
   7   0   8      539.89      649.98     15.99 o 
   8   0   8      790.13      821.34     20.55 o 
   9   0   8       11.35        5.50      3.09 o 
  10   0   8     1223.91     1236.13     26.29 o 
  11   0   8      273.07      253.82     25.26 o 
  12   0   8      306.49      276.67     28.09 o 
  13   0   8       15.98        3.30      7.40 o 
  14   0   8      838.67      909.19     39.61 o 
  15   0   8      275.35      266.28     22.89 o 
  16   0   8      373.37      382.67     27.14 o 
  17   0   8       34.62       33.97     12.16 o 
  18   0   8       11.31        6.76      8.94 o 
  19   0   8        3.70       -6.28      7.33 o 
  20   0   8      175.41      216.60     27.62 o 
 -21   1   8       18.08       13.01      4.07 o 
 -20   1   8       14.81       14.27      4.05 o 
 -19   1   8        2.54        3.92      3.18 o 
 -18   1   8      149.11      166.89      9.73 o 
 -17   1   8      452.21      440.94     12.97 o 
 -16   1   8     1350.11     1323.71     25.84 o 
 -15   1   8       95.68       79.52      8.60 o 
 -14   1   8       82.94       80.53      6.21 o 
 -13   1   8       37.64       21.44      3.50 o 
 -12   1   8       66.35       76.84      5.50 o 
 -11   1   8       11.36       10.68      2.57 o 
 -10   1   8      180.36      181.24      6.51 o 
  -9   1   8      536.47      586.00     10.88 o 
  -8   1   8     2024.11     1964.64     21.72 o 
  -7   1   8       35.92       31.44      2.49 o 
  -6   1   8     2315.74     2118.88     18.60 o 
  -5   1   8        4.53       14.17      1.60 o 
  -4   1   8      138.21      134.86      4.14 o 
  -3   1   8      151.17      169.69      6.89 o 
  -2   1   8      190.53      183.08      5.60 o 
  -1   1   8       19.05       31.71      2.84 o 
   0   1   8       33.73       57.71      3.79 o 
   1   1   8        6.46       17.93      2.16 o 
   2   1   8     4991.68     5299.26     38.62 o 
   3   1   8     5615.94     5931.94     46.28 o 
   4   1   8      726.92      651.71      9.69 o 
   5   1   8      258.69      214.92      7.49 o 
   6   1   8       36.84       25.01      3.10 o 
   7   1   8       12.97        6.25      2.39 o 
   8   1   8        6.41        3.42      2.02 o 
   9   1   8       66.67       71.58      5.37 o 
  10   1   8       21.51       10.60      2.92 o 
  11   1   8     2327.42     2286.59     32.30 o 
  12   1   8     1376.26     1336.10     24.08 o 
  13   1   8     1701.03     1662.26     31.97 o 
  14   1   8      175.09      184.22     15.11 o 
  15   1   8        5.32        8.14      5.68 o 
  16   1   8        4.97        9.65      6.51 o 
  17   1   8      273.14      335.62     20.53 o 
  18   1   8       60.43       84.34     12.16 o 
  19   1   8      276.08      379.37     31.01 o 
  20   1   8        5.52       12.86      9.66 o 
 -21   2   8       57.26       54.98      7.47 o 
 -20   2   8       38.43       48.15      6.44 o 
 -19   2   8       47.47       32.51      5.82 o 
 -18   2   8      409.55      391.26     12.72 o 
 -17   2   8      360.65      340.34     11.73 o 
 -16   2   8      806.55      763.86     22.02 o 
 -15   2   8      144.07      148.88      8.49 o 
 -14   2   8      293.57      277.56      9.70 o 
 -13   2   8      449.61      429.68     11.82 o 
 -12   2   8      548.37      543.82     12.23 o 
 -11   2   8      352.76      335.37      9.22 o 
 -10   2   8     2181.12     2101.17     22.68 o 
  -9   2   8      221.42      209.59      6.48 o 
  -8   2   8      463.76      490.67      8.68 o 
  -7   2   8       11.30        2.89      1.26 o 
  -6   2   8      335.40      350.25      6.11 o 
  -5   2   8      736.74      741.28      9.63 o 
  -4   2   8     2294.65     2513.21     21.40 o 
  -3   2   8     1804.04     1964.27     19.85 o 
  -2   2   8      772.62      755.90     11.73 o 
  -1   2   8     3702.61     4024.40     36.50 o 
   0   2   8        1.02        7.43      3.90 o 
   1   2   8     2521.39     2549.83     24.21 o 
   2   2   8       37.79       30.61      2.58 o 
   3   2   8       39.28       48.65      5.17 o 
   4   2   8      148.85      160.78      4.81 o 
   5   2   8      430.51      532.31     10.88 o 
   6   2   8      109.56      107.89      5.96 o 
   7   2   8       12.05        1.54      2.63 o 
   8   2   8      487.26      442.13     11.02 o 
   9   2   8      683.82      612.31     14.31 o 
  10   2   8        0.17        0.85      2.69 o 
  11   2   8      147.41      142.36      8.76 o 
  12   2   8      632.26      581.72     15.38 o 
  13   2   8       20.71        7.10      4.26 o 
  14   2   8       58.62       57.62      6.52 o 
  15   2   8      482.81      435.86     30.57 o 
  16   2   8        0.12       -7.03      7.03 o 
  17   2   8      531.25      526.58     35.71 o 
  18   2   8        0.72       -8.19      8.19 o 
  19   2   8      106.14      111.43     21.82 o 
  20   2   8      112.12      120.44     22.79 o 
 -20   3   8      191.24      210.08     16.11 o 
 -19   3   8      121.57      116.11      9.38 o 
 -18   3   8        0.96        4.49      4.43 o 
 -17   3   8       62.44       65.61      6.84 o 
 -16   3   8      135.27      147.24      9.46 o 
 -15   3   8        1.33        3.97      2.79 o 
 -14   3   8      126.73      117.33      7.41 o 
 -13   3   8     1129.29     1109.39     22.68 o 
 -12   3   8      227.20      231.30      8.60 o 
 -11   3   8       61.58       60.07      4.61 o 
 -10   3   8      207.04      205.50      7.17 o 
  -9   3   8     7815.46     7677.37     52.27 o 
  -8   3   8      468.76      486.23      7.89 o 
  -7   3   8     1223.15     1229.42     12.78 o 
  -6   3   8      204.02      191.43      4.41 o 
  -5   3   8        0.45        2.43      1.41 o 
  -4   3   8       45.34       59.64      3.18 o 
  -3   3   8       28.48       27.27      3.03 o 
  -2   3   8       44.34       37.38      2.74 o 
  -1   3   8       43.61       30.30      2.78 o 
   0   3   8      910.39      890.02     12.30 o 
   1   3   8      652.76      665.71     12.97 o 
   2   3   8      149.08      148.13      4.18 o 
   3   3   8     2054.88     2103.15     18.21 o 
   4   3   8      397.97      397.96      9.15 o 
   5   3   8        7.99       12.65      2.57 o 
   6   3   8     2486.36     2517.65     28.17 o 
   7   3   8     1284.25     1240.05     24.57 o 
   8   3   8      101.96      129.90      8.65 o 
   9   3   8     1580.58     1496.17     26.16 o 
  10   3   8     1116.92     1080.44     25.50 o 
  11   3   8      148.44      135.67      9.38 o 
  12   3   8     1303.23     1256.07     29.21 o 
  13   3   8       99.97      100.46     10.35 o 
  14   3   8      259.93      250.95     20.52 o 
  15   3   8       29.01       17.58      6.25 o 
  16   3   8       30.97       24.10     12.97 o 
  17   3   8      411.34      456.36     35.25 o 
  18   3   8      197.60      185.37     27.67 o 
  19   3   8      103.78      145.96     24.83 o 
  20   3   8      326.27      347.76     38.30 o 
 -20   4   8       44.32       49.00      8.09 o 
 -19   4   8        6.86       12.53      5.07 o 
 -18   4   8       42.46       48.77      6.30 o 
 -17   4   8      725.29      702.59     22.30 o 
 -16   4   8       11.67        7.89      3.77 o 
 -15   4   8      122.12      105.02      9.01 o 
 -14   4   8        0.15        1.12      2.81 o 
 -13   4   8      254.91      271.89     10.48 o 
 -12   4   8        0.04       -0.96      2.24 o 
 -11   4   8      365.19      365.35      9.78 o 
 -10   4   8        3.78        4.24      1.97 o 
  -9   4   8        0.05        1.76      1.47 o 
  -8   4   8      928.90      922.14     11.12 o 
  -7   4   8     1129.45     1156.71     12.56 o 
  -6   4   8     1605.90     1618.39     14.99 o 
  -5   4   8        4.87        3.24      2.19 o 
  -4   4   8       99.44       93.26      5.78 o 
  -3   4   8      932.60      998.89     14.58 o 
  -2   4   8      176.85      163.00      5.59 o 
  -1   4   8      402.51      358.76      6.38 o 
   0   4   8       48.14       61.32      3.28 o 
   1   4   8      276.14      268.32      5.87 o 
   2   4   8        7.47        2.42      2.06 o 
   3   4   8      201.10      210.28      8.91 o 
   4   4   8        9.81       10.86      3.21 o 
   5   4   8      167.33      178.52      9.22 o 
   6   4   8       97.29       92.07      7.41 o 
   7   4   8      502.25      465.72     14.12 o 
   8   4   8      430.72      426.80     13.77 o 
   9   4   8       29.75       31.76      5.04 o 
  10   4   8       97.88       99.03      8.28 o 
  11   4   8       40.76       26.60      5.23 o 
  12   4   8      205.82      200.86     11.55 o 
  13   4   8        0.04        1.36      3.77 o 
  14   4   8      127.03      134.47     24.61 o 
  15   4   8      395.37      415.38     25.02 o 
  16   4   8      126.81      145.70     17.26 o 
  17   4   8        9.45       22.43     13.62 o 
  19   4   8       37.60       58.69     17.92 o 
 -19   5   8      148.10      151.24     14.72 o 
 -18   5   8        8.09        9.52      4.88 o 
 -17   5   8       44.11       40.38     13.54 o 
 -16   5   8      101.99      111.34      9.42 o 
 -15   5   8      587.12      598.47     17.39 o 
 -14   5   8      829.92      821.40     22.41 o 
 -13   5   8      564.12      587.82     17.36 o 
 -12   5   8      782.97      781.07     18.08 o 
 -11   5   8       14.38       11.78      2.83 o 
 -10   5   8     2760.78     2796.35     30.13 o 
  -9   5   8        4.38        5.90      2.27 o 
  -8   5   8      891.77      866.67     13.60 o 
  -7   5   8        1.52        3.12      1.81 o 
  -6   5   8       77.69       65.07      5.61 o 
  -5   5   8     1593.55     1529.63     25.52 o 
  -4   5   8     1265.14     1242.73     19.81 o 
  -3   5   8      709.73      690.86     14.01 o 
  -2   5   8        0.52        2.84      2.45 o 
  -1   5   8     2305.51     2293.24     22.98 o 
   0   5   8     2673.00     2637.77     26.66 o 
   1   5   8       59.21       48.65      3.84 o 
   2   5   8       25.78       20.90      4.52 o 
   3   5   8      148.89      160.97      8.58 o 
   4   5   8      238.48      208.27      9.95 o 
   5   5   8      973.40      870.53     19.27 o 
   6   5   8       49.65       43.62      5.57 o 
   7   5   8       76.92       72.84      7.25 o 
   8   5   8      188.36      177.49     11.00 o 
   9   5   8      510.13      539.18     16.43 o 
  10   5   8      981.51     1042.86     23.53 o 
  11   5   8        0.16        9.72      6.37 o 
  12   5   8       14.13       15.96      5.40 o 
  13   5   8      126.96      117.59     11.86 o 
  14   5   8       50.12       44.35      9.02 o 
  15   5   8      134.55      121.93     12.69 o 
  16   5   8      190.11      183.16     25.53 o 
  17   5   8        5.51       -2.24      8.79 o 
  18   5   8        0.70       -7.45      7.45 o 
 -17   6   8      440.54      436.49     21.28 o 
 -16   6   8       11.82       15.11      7.95 o 
 -15   6   8       17.63       17.17      6.95 o 
 -14   6   8        0.16        5.86      5.41 o 
 -13   6   8      175.45      210.48     12.88 o 
 -12   6   8      169.16      180.96     13.48 o 
 -11   6   8      147.94      187.05      9.21 o 
 -10   6   8     1002.85     1048.46     19.69 o 
  -9   6   8        0.03       -0.67      2.85 o 
  -8   6   8       88.47      116.10      7.95 o 
  -7   6   8       98.29       84.77      6.18 o 
  -6   6   8        4.09        3.48      4.71 o 
  -5   6   8        0.01        1.99      2.65 o 
  -4   6   8        1.52        4.19      5.34 o 
  -3   6   8      331.84      301.75      6.17 o 
  -2   6   8      644.75      620.42     10.07 o 
  -1   6   8       42.02       58.92      3.95 o 
   0   6   8       33.97       22.66      4.72 o 
   1   6   8       39.32       33.93      5.07 o 
   2   6   8      210.86      201.04      9.69 o 
   3   6   8      125.53      131.65      8.70 o 
   4   6   8      133.31      149.56     10.77 o 
   5   6   8       52.72       47.83      6.22 o 
   6   6   8      369.84      380.31     13.55 o 
   7   6   8      211.32      216.67     14.25 o 
   8   6   8      685.96      742.77     19.85 o 
   9   6   8      111.74      121.71      9.82 o 
  10   6   8       15.85       14.37      4.39 o 
  11   6   8       11.89       12.80      5.24 o 
  12   6   8      264.54      282.86     25.93 o 
  13   6   8       65.42       47.54      9.94 o 
  14   6   8       15.70       15.77      8.89 o 
  15   6   8       29.61       18.23      8.60 o 
  16   6   8       45.17       43.23      8.81 o 
 -15   7   8      515.05      556.53     37.48 o 
 -14   7   8        0.01        5.36      4.21 o 
 -13   7   8       24.99       30.31      6.05 o 
 -12   7   8      177.79      193.82     10.72 o 
 -11   7   8       41.85       42.63     14.87 o 
 -10   7   8       85.99      100.31      7.82 o 
  -9   7   8       21.07       15.82      7.41 o 
  -8   7   8      188.84      215.15     59.06 o 
  -7   7   8      363.30      359.89     26.71 o 
  -6   7   8       10.14        9.17      6.49 o 
  -5   7   8      506.05      463.48     24.68 o 
  -4   7   8        3.92        5.60      4.31 o 
  -3   7   8       54.71       60.55      4.78 o 
  -2   7   8       59.26       71.81      6.08 o 
  -1   7   8       17.73       16.45      3.90 o 
   0   7   8        1.79        2.06      4.10 o 
   1   7   8        5.54        5.77      4.36 o 
   2   7   8      148.28      152.62      9.73 o 
   3   7   8      175.01      162.99     10.25 o 
   4   7   8     1172.71     1167.40     24.04 o 
   5   7   8      251.86      265.47     12.31 o 
   6   7   8       88.41       84.24      9.35 o 
   7   7   8        0.13        0.71      4.07 o 
   8   7   8       10.54       12.86      4.68 o 
   9   7   8       29.35       37.50      9.95 o 
  10   7   8      357.34      361.46     15.31 o 
  11   7   8      321.52      347.42     15.81 o 
  12   7   8        2.73        2.87      5.14 o 
  13   7   8      155.74      122.05     13.90 o 
  14   7   8      254.07      289.30     19.57 o 
 -13   8   8        2.50        2.99      4.26 o 
 -12   8   8       92.05       89.07      8.94 o 
 -11   8   8      155.93      154.33     38.88 o 
 -10   8   8       34.37       27.66     20.82 o 
  -9   8   8       12.20       -0.25     14.76 o 
  -8   8   8      720.59      752.76     52.19 o 
  -7   8   8        4.50        5.61      7.47 o 
  -6   8   8       25.76       13.51      8.52 o 
  -5   8   8       43.08       30.75     14.34 o 
  -4   8   8      242.75      236.34     17.40 o 
  -3   8   8        3.02        2.30      2.85 o 
  -2   8   8       39.62       43.89     11.48 o 
  -1   8   8      128.35      131.71      9.24 o 
   0   8   8        0.03       -0.20      3.38 o 
   1   8   8      448.50      447.61     23.97 o 
   2   8   8      141.53      151.26     10.20 o 
   3   8   8      336.23      345.99     16.14 o 
   4   8   8       32.51       32.01      5.68 o 
   5   8   8       47.56       47.45      6.54 o 
   6   8   8       40.62       40.65      6.63 o 
   7   8   8      140.36      110.96     10.06 o 
   8   8   8        4.95        1.41      4.13 o 
   9   8   8        8.25       16.08      5.47 o 
  10   8   8      281.00      271.03     15.81 o 
  11   8   8      711.16      698.60     24.65 o 
  12   8   8        6.25        6.70      6.23 o 
 -10   9   8       92.36       92.04     26.78 o 
  -9   9   8        5.13       10.86     19.76 o 
  -8   9   8        0.01       -8.96     17.75 o 
  -7   9   8      184.30      157.65     20.57 o 
  -6   9   8        1.51       -6.40      6.40 o 
  -5   9   8       31.55       22.03     16.39 o 
  -4   9   8       93.99      104.98      7.62 o 
  -3   9   8       25.53       22.33      4.99 o 
  -2   9   8        7.33        1.39      5.87 o 
  -1   9   8       73.15       67.31     12.00 o 
   0   9   8      159.69      164.86     15.62 o 
   1   9   8        5.51       10.84      4.85 o 
   2   9   8        9.69        7.66      5.08 o 
   3   9   8        2.52        6.47     10.77 o 
   4   9   8       99.46       86.07     10.59 o 
   5   9   8      515.38      513.15     20.86 o 
   6   9   8        0.08        3.29      5.01 o 
   7   9   8      130.79      130.19     16.68 o 
   8   9   8        0.03       -3.29      4.75 o 
   9   9   8       42.49       50.64      9.82 o 
  -2  10   8       28.56       30.02      7.71 o 
  -1  10   8      106.26       81.42      9.45 o 
   0  10   8      100.76      109.04     16.64 o 
   1  10   8      103.80       93.95     10.89 o 
 -21   1   9      236.73      263.08     13.42 o 
 -20   1   9       42.70       22.35      7.40 o 
 -19   1   9       24.20       19.56      4.21 o 
 -18   1   9       62.99       63.22      7.70 o 
 -17   1   9        9.18        4.13      3.44 o 
 -16   1   9      185.96      182.41      9.67 o 
 -15   1   9       26.57       22.88      4.17 o 
 -14   1   9      154.29      161.17      9.85 o 
 -13   1   9        2.88        0.47      2.10 o 
 -12   1   9        3.57        0.90      2.06 o 
 -11   1   9      195.96      204.06      9.73 o 
 -10   1   9      353.22      330.37      8.85 o 
  -9   1   9      573.51      540.67     10.72 o 
  -8   1   9      757.42      793.93     21.96 o 
  -7   1   9      118.58      109.40      5.20 o 
  -6   1   9       57.70       48.98      2.95 o 
  -5   1   9      334.89      293.65      7.24 o 
  -4   1   9     3369.90     3412.33     32.92 o 
  -3   1   9      102.54      120.94      5.43 o 
  -2   1   9      186.97      132.83      5.23 o 
  -1   1   9      241.40      215.06      6.31 o 
   0   1   9       65.95       86.25      4.85 o 
   1   1   9        4.06        1.79      1.44 o 
   2   1   9      443.66      561.85      9.98 o 
   3   1   9        3.12        0.80      1.51 o 
   4   1   9      290.51      250.65      7.26 o 
   5   1   9     1562.09     1422.08     18.78 o 
   6   1   9     2755.66     2651.55     32.44 o 
   7   1   9      249.63      237.45      8.74 o 
   8   1   9      569.65      631.12     14.48 o 
   9   1   9     1240.74     1175.28     18.91 o 
  10   1   9     1654.18     1490.37     22.26 o 
  11   1   9      878.72      882.49     24.65 o 
  12   1   9       30.26       29.49      5.96 o 
  13   1   9      211.00      173.82     12.74 o 
  14   1   9       15.21       24.27      7.21 o 
  15   1   9      294.45      313.32     20.29 o 
  16   1   9       85.03       85.62     13.06 o 
  17   1   9      469.08      512.49     23.40 o 
  18   1   9      107.68      116.85     21.68 o 
  19   1   9      111.09      150.58     24.04 o 
  20   1   9       70.66       94.10     19.29 o 
 -21   2   9        2.42        6.15      5.26 o 
 -20   2   9       22.83       20.88      5.28 o 
 -19   2   9      355.12      377.88     14.35 o 
 -18   2   9       60.45       62.88      6.28 o 
 -17   2   9      281.04      257.44     11.90 o 
 -16   2   9      114.62      126.59      8.23 o 
 -15   2   9        0.22        1.27      2.37 o 
 -14   2   9      197.37      213.40     10.03 o 
 -13   2   9     1343.78     1360.18     28.79 o 
 -12   2   9      102.84       97.26      8.64 o 
 -11   2   9        8.68       14.87      2.88 o 
 -10   2   9      179.67      177.85      6.85 o 
  -9   2   9     2637.00     2598.74     25.94 o 
  -8   2   9        8.20        5.23      1.87 o 
  -7   2   9      313.91      261.04      5.98 o 
  -6   2   9       34.86       40.27      2.76 o 
  -5   2   9      914.51     1041.59     12.53 o 
  -4   2   9      189.85      157.46      7.04 o 
  -3   2   9     4325.01     4268.75     39.36 o 
  -2   2   9       64.58      113.20      5.10 o 
  -1   2   9       36.26       36.03      3.16 o 
   0   2   9      244.62      267.12      6.67 o 
   1   2   9      914.68      884.62     12.79 o 
   2   2   9        2.95        3.39      1.49 o 
   3   2   9      254.99      203.76      6.27 o 
   4   2   9     3152.48     3261.02     30.36 o 
   5   2   9      488.84      491.26     12.03 o 
   6   2   9      634.68      557.60     12.87 o 
   7   2   9     1265.97     1203.46     21.56 o 
   8   2   9      211.54      203.42      8.05 o 
   9   2   9      239.48      256.56      9.68 o 
  10   2   9      958.54      831.20     17.73 o 
  11   2   9      425.41      425.42     13.02 o 
  12   2   9       28.14       34.41      5.11 o 
  13   2   9       65.84       75.30      8.19 o 
  14   2   9       42.86       68.72     10.91 o 
  15   2   9       13.76        8.02      9.64 o 
  16   2   9      779.63      818.83     43.35 o 
  17   2   9      101.83      104.83     19.96 o 
  18   2   9      208.75      239.17     28.88 o 
  19   2   9      115.48      126.31     22.78 o 
  20   2   9        0.12        9.63     10.43 o 
 -20   3   9        0.01        3.12      3.86 o 
 -19   3   9       58.15       57.28      7.13 o 
 -18   3   9       13.87       14.23      4.34 o 
 -17   3   9      216.93      244.42     14.37 o 
 -16   3   9      313.06      308.47     12.06 o 
 -15   3   9       49.82       54.90      6.20 o 
 -14   3   9        4.08        6.61      2.81 o 
 -13   3   9        4.15        2.61      2.61 o 
 -12   3   9      108.95      107.92      6.67 o 
 -11   3   9      675.53      636.33     12.13 o 
 -10   3   9     1596.91     1576.73     24.03 o 
  -9   3   9      270.33      258.66      7.35 o 
  -8   3   9     2400.41     2272.07     21.05 o 
  -7   3   9      654.18      583.74     10.99 o 
  -6   3   9      297.12      250.52      5.49 o 
  -5   3   9        0.21       -0.09      1.05 o 
  -4   3   9      245.20      260.76      6.42 o 
  -3   3   9      130.36      145.19      7.00 o 
  -2   3   9      672.49      755.95     11.22 o 
  -1   3   9      717.23      791.25     10.93 o 
   0   3   9      843.36      828.32     12.86 o 
   1   3   9      523.44      529.91      9.76 o 
   2   3   9     1560.78     1455.15     14.69 o 
   3   3   9     1065.48     1000.87     12.75 o 
   4   3   9     1099.61     1075.20     13.45 o 
   5   3   9      883.64      928.10     15.36 o 
   6   3   9      409.65      363.27      9.57 o 
   7   3   9      262.44      278.07     14.49 o 
   8   3   9        7.46       18.92      4.21 o 
   9   3   9       97.66      102.04      8.10 o 
  10   3   9      232.80      234.95     11.35 o 
  11   3   9      691.53      651.87     20.44 o 
  12   3   9      364.02      359.13     15.73 o 
  13   3   9      239.74      253.40     15.82 o 
  14   3   9        1.90       -4.43      4.43 o 
  15   3   9        0.13       -1.31      5.54 o 
  16   3   9      169.12      164.71     24.56 o 
  17   3   9       18.58       30.66     15.05 o 
  18   3   9        7.11       -1.68     10.66 o 
  19   3   9      121.39      134.70     24.60 o 
 -19   4   9       99.69      114.66     10.63 o 
 -18   4   9      182.12      165.05     10.83 o 
 -17   4   9      196.70      210.61     11.79 o 
 -16   4   9        0.35        2.02      3.10 o 
 -15   4   9      493.88      522.62     16.55 o 
 -14   4   9        9.58       14.47      3.90 o 
 -13   4   9      184.23      187.14      9.18 o 
 -12   4   9      210.60      198.87      9.02 o 
 -11   4   9      843.63      863.69     15.45 o 
 -10   4   9     4540.49     4513.80     39.39 o 
  -9   4   9       10.22       15.81      2.59 o 
  -8   4   9       18.03       14.71      2.12 o 
  -7   4   9        9.26       12.79      1.79 o 
  -6   4   9       37.83       24.36      3.08 o 
  -5   4   9      300.57      288.81      6.33 o 
  -4   4   9       65.83       70.14      3.65 o 
  -3   4   9        3.19        1.92      1.30 o 
  -2   4   9     1806.96     1940.89     20.95 o 
  -1   4   9     1466.79     1478.14     15.54 o 
   0   4   9      508.05      456.38      9.19 o 
   1   4   9     1434.48     1369.99     15.35 o 
   2   4   9      294.50      329.67     11.75 o 
   3   4   9     1066.71     1038.09     17.80 o 
   4   4   9     2038.22     1918.17     29.14 o 
   5   4   9      237.05      230.70     11.44 o 
   6   4   9      446.56      422.11     13.39 o 
   7   4   9      428.98      400.97     13.38 o 
   8   4   9      343.08      346.32     12.77 o 
   9   4   9      707.97      734.98     18.87 o 
  10   4   9      431.85      421.02     22.34 o 
  11   4   9       21.52       21.71      4.94 o 
  12   4   9      499.47      419.14     15.24 o 
  13   4   9      123.89      122.37     11.61 o 
  14   4   9      647.33      657.76     23.20 o 
  15   4   9       11.83       15.94      6.34 o 
  16   4   9       11.90        3.96     10.20 o 
  17   4   9       33.39        2.18     10.43 o 
  18   4   9      206.77      183.21     27.79 o 
 -18   5   9       70.63       73.93      8.57 o 
 -17   5   9      143.93      154.38     11.47 o 
 -16   5   9       62.84       52.89      7.62 o 
 -15   5   9       37.86       41.04      6.05 o 
 -14   5   9       45.28       31.10      6.63 o 
 -13   5   9        0.33        1.17      2.48 o 
 -12   5   9      266.96      258.98      9.23 o 
 -11   5   9       42.69       37.90      4.20 o 
 -10   5   9        6.08        5.86      2.33 o 
  -9   5   9      136.34      161.69      5.53 o 
  -8   5   9       70.48       79.65      6.43 o 
  -7   5   9       60.48       61.84      5.87 o 
  -6   5   9      383.23      401.89     11.64 o 
  -5   5   9       18.06        7.13      2.97 o 
  -4   5   9       75.65       97.22      6.78 o 
  -3   5   9        0.19       -0.03      2.76 o 
  -2   5   9      300.76      299.65      6.71 o 
  -1   5   9        6.66        9.13      2.74 o 
   0   5   9       32.56       29.50      3.00 o 
   1   5   9      397.52      394.50     10.57 o 
   2   5   9      527.15      590.96     13.44 o 
   3   5   9       20.62       23.52      4.37 o 
   4   5   9     2026.60     2037.62     31.36 o 
   5   5   9       52.85       53.22      6.13 o 
   6   5   9      264.24      263.92     11.85 o 
   7   5   9       73.03       63.71      6.96 o 
   8   5   9      295.69      310.49     21.04 o 
   9   5   9        0.54        6.65      3.73 o 
  10   5   9      108.50       95.52      8.89 o 
  11   5   9     1428.15     1411.53     28.96 o 
  12   5   9       19.77        7.96      4.32 o 
  13   5   9       59.40       49.35      8.27 o 
  14   5   9        0.10       -1.05      4.84 o 
  15   5   9       24.28       14.84      6.60 o 
  16   5   9        2.54        4.76      5.59 o 
  17   5   9       66.10       34.18     14.73 o 
 -17   6   9       32.46       16.26      8.81 o 
 -16   6   9        0.45        3.22      4.61 o 
 -15   6   9        0.01        4.57      5.65 o 
 -14   6   9       41.45       35.38      9.00 o 
 -13   6   9      161.79      148.60     11.70 o 
 -12   6   9      244.77      236.53     10.69 o 
 -11   6   9      125.70      113.82     12.67 o 
 -10   6   9      194.23      221.99     11.46 o 
  -9   6   9     1127.41     1138.49     17.47 o 
  -8   6   9        8.83       12.02      4.08 o 
  -7   6   9      286.30      277.09     11.17 o 
  -6   6   9       45.08       65.64      6.41 o 
  -5   6   9      145.83      171.92     11.08 o 
  -4   6   9      224.74      227.27     11.76 o 
  -3   6   9        3.31        9.14      4.35 o 
  -2   6   9       99.89      124.74      4.62 o 
  -1   6   9      602.21      538.22     10.02 o 
   0   6   9      451.59      440.66     11.31 o 
   1   6   9        6.12        9.70      4.81 o 
   2   6   9        7.59       19.40      3.97 o 
   3   6   9        2.54        0.52      2.66 o 
   4   6   9      424.73      427.10     13.98 o 
   5   6   9     1186.42     1181.13     24.20 o 
   6   6   9      254.90      252.49     12.57 o 
   7   6   9       17.09       18.46      4.73 o 
   8   6   9        8.55        8.28      3.94 o 
   9   6   9        6.96        6.90      4.10 o 
  10   6   9       15.43       20.07      5.39 o 
  11   6   9       39.38       53.52      8.79 o 
  12   6   9       76.14       62.58     11.90 o 
  13   6   9       40.02       36.09      7.86 o 
  14   6   9       68.26       42.37      8.43 o 
  15   6   9       44.56       33.85      8.22 o 
  16   6   9       30.76       27.15      7.59 o 
 -15   7   9       97.53      104.16     13.82 o 
 -14   7   9       17.24        7.01      4.15 o 
 -13   7   9        0.70        4.32      5.70 o 
 -12   7   9       14.27       14.07     11.87 o 
 -11   7   9       95.39      119.99      7.87 o 
 -10   7   9        4.76      -10.79     10.79 o 
  -9   7   9       78.50       70.88     21.77 o 
  -8   7   9      159.92      151.98     29.23 o 
  -7   7   9      183.25      216.46     33.02 o 
  -6   7   9      111.39      115.79     15.74 o 
  -5   7   9       37.43       28.97      9.09 o 
  -4   7   9       23.58       20.85      7.59 o 
  -3   7   9      125.20      122.72      5.64 o 
  -2   7   9      131.15      132.02      6.54 o 
  -1   7   9       72.12       93.10      8.22 o 
   0   7   9       41.84       32.08      5.31 o 
   1   7   9       99.06       95.96      7.78 o 
   2   7   9      123.46      136.15      9.31 o 
   3   7   9     1277.92     1266.98     25.15 o 
   4   7   9      461.46      481.34     15.55 o 
   5   7   9      100.31      106.25     10.52 o 
   6   7   9      177.09      160.92     11.18 o 
   7   7   9        2.42        2.03      4.32 o 
   8   7   9      229.51      210.86     13.31 o 
   9   7   9      216.47      221.69     13.89 o 
  10   7   9      360.67      380.92     16.28 o 
  11   7   9      111.88       74.31      8.95 o 
  12   7   9      614.79      586.44     24.51 o 
  13   7   9      114.53      128.28     14.67 o 
  14   7   9        7.20        7.13      6.04 o 
 -12   8   9       55.70       49.01     22.81 o 
 -11   8   9       92.74       90.05     25.42 o 
 -10   8   9        8.05       -4.96     16.77 o 
  -9   8   9       12.97       -4.59     16.53 o 
  -8   8   9        0.01      -13.40     15.04 o 
  -7   8   9        2.83        7.66     18.33 o 
  -6   8   9       26.43       11.23     15.50 o 
  -5   8   9      121.79      122.78     20.86 o 
  -4   8   9       93.38      101.00     15.78 o 
  -3   8   9      170.77      178.20     13.89 o 
  -2   8   9      236.25      265.72     11.52 o 
  -1   8   9       94.74      115.62      9.10 o 
   0   8   9      455.61      448.00     16.14 o 
   1   8   9       36.39       27.32      5.27 o 
   2   8   9       26.77       32.22      5.55 o 
   3   8   9        0.48        4.64      3.77 o 
   4   8   9      183.26      178.88     11.68 o 
   5   8   9        4.02        4.19      4.30 o 
   6   8   9        4.07        6.26      6.88 o 
   7   8   9       91.78       74.46     11.85 o 
   8   8   9      212.08      229.87     14.37 o 
   9   8   9       99.53       97.17     10.21 o 
  10   8   9        6.34       -0.68      7.61 o 
  11   8   9       15.95       18.75      8.04 o 
  -9   9   9      310.00      261.06     41.30 o 
  -8   9   9       27.09       26.98     21.32 o 
  -7   9   9        1.44       -1.16     16.91 o 
  -6   9   9       12.39       31.08     21.09 o 
  -5   9   9      609.18      563.20     31.68 o 
  -4   9   9      266.74      305.38     40.30 o 
  -3   9   9       30.71       25.32      5.05 o 
  -2   9   9      598.19      582.69     17.59 o 
  -1   9   9       63.23       74.47     15.60 o 
   0   9   9        1.12        2.04      4.59 o 
   1   9   9        0.10        0.96      4.05 o 
   2   9   9       11.94       14.98      5.77 o 
   3   9   9       32.10       24.31      6.45 o 
   4   9   9       17.63       20.03      6.14 o 
   5   9   9      914.86      962.26     28.65 o 
   6   9   9       26.15       16.88      7.62 o 
   7   9   9       26.79       23.08      6.59 o 
   8   9   9       89.69       83.70      9.55 o 
 -21   0  10      422.59      436.25     22.06 o 
 -20   0  10      493.82      525.53     22.35 o 
 -19   0  10      195.15      162.58     22.43 o 
 -18   0  10        0.86       -3.90      3.90 o 
 -17   0  10        0.04       -1.04      4.00 o 
 -16   0  10     1546.63     1398.04     33.35 o 
 -15   0  10      277.67      295.55     27.27 o 
 -14   0  10      864.94      779.87     22.87 o 
 -13   0  10      174.63      178.56     12.45 o 
 -12   0  10      723.30      679.36     20.04 o 
 -11   0  10     4389.97     4270.25     79.52 o 
 -10   0  10      183.12      198.30     11.12 o 
  -9   0  10     2360.51     2211.19     36.34 o 
  -8   0  10     3795.37     3848.82     51.54 o 
  -7   0  10     3890.88     4131.77     53.38 o 
  -6   0  10      155.87      191.43      8.81 o 
  -5   0  10     1054.02     1007.36     31.16 o 
  -4   0  10     3133.32     3268.52     75.69 o 
  -3   0  10      139.86      209.08     15.23 o 
  -2   0  10     6498.84     6375.46    122.20 o 
  -1   0  10     8739.63     9146.13    163.78 o 
   0   0  10      153.57      215.74     15.12 o 
   1   0  10     5837.11     6005.50     66.40 o 
   2   0  10       12.82       46.32      5.04 o 
   3   0  10     1114.12     1205.19     22.11 o 
   4   0  10      147.82      155.92      8.02 o 
   5   0  10        5.15       11.65      3.11 o 
   6   0  10       69.95       78.25     12.95 o 
   7   0  10     2164.21     2004.97     55.48 o 
   8   0  10     2478.13     2202.94     77.54 o 
   9   0  10     1642.32     1609.52     40.63 o 
  10   0  10     2578.01     2095.22     52.68 o 
  11   0  10      344.13      288.12     22.62 o 
  12   0  10      464.44      445.20     35.22 o 
  13   0  10      402.98      373.20     26.20 o 
  14   0  10       66.05       67.19     14.61 o 
  15   0  10       78.80       63.58     14.32 o 
  16   0  10      709.86      779.99     40.40 o 
  17   0  10       32.86        6.25      9.39 o 
  18   0  10     1121.19     1314.51     55.46 o 
  19   0  10       17.99        9.20     10.42 o 
  20   0  10      119.02      109.06     20.39 o 
 -21   1  10       24.66       22.34      5.51 o 
 -20   1  10        2.37        4.02      3.61 o 
 -19   1  10       79.93       97.45     10.26 o 
 -18   1  10       11.27       12.57      4.05 o 
 -17   1  10       57.64       66.51      6.32 o 
 -16   1  10       59.98       50.59      5.65 o 
 -15   1  10        2.39        4.27      2.62 o 
 -14   1  10      633.43      622.17     15.63 o 
 -13   1  10       70.09       70.22      9.74 o 
 -12   1  10      334.16      315.07     10.37 o 
 -11   1  10     2668.68     2485.04     31.33 o 
 -10   1  10     6172.79     5942.25     52.91 o 
  -9   1  10      123.89      119.91      5.85 o 
  -8   1  10      514.56      529.35     10.10 o 
  -7   1  10      201.57      188.05      6.48 o 
  -6   1  10       71.46       69.20      4.17 o 
  -5   1  10       20.21       18.03      2.79 o 
  -4   1  10     3510.18     3876.79     34.59 o 
  -3   1  10       88.74       72.72      4.81 o 
  -2   1  10       88.62       89.73      5.20 o 
  -1   1  10      907.22      977.19     15.65 o 
   0   1  10      403.90      414.27     10.80 o 
   1   1  10      865.24      897.49     16.91 o 
   2   1  10     1533.83     1566.97     20.92 o 
   3   1  10        1.21        1.50      1.73 o 
   4   1  10      253.72      279.91      7.98 o 
   5   1  10      477.29      557.44     11.58 o 
   6   1  10        2.86        5.66      3.48 o 
   7   1  10      600.91      609.21     14.34 o 
   8   1  10      222.43      207.45      8.73 o 
   9   1  10      541.38      504.76     13.73 o 
  10   1  10      808.44      794.28     17.78 o 
  11   1  10       35.35       13.02      7.28 o 
  12   1  10      166.15      142.45     10.82 o 
  13   1  10        0.79       -3.65      4.07 o 
  14   1  10       19.31       23.01      7.64 o 
  15   1  10        4.67        1.70      5.89 o 
  16   1  10       63.71       78.59     16.71 o 
  17   1  10       25.42       21.20     13.03 o 
  18   1  10      131.77      130.20     21.93 o 
  19   1  10      108.38       97.45     20.84 o 
 -20   2  10      195.19      183.94     12.28 o 
 -19   2  10      132.22      126.53      9.10 o 
 -18   2  10       14.55       13.13      3.92 o 
 -17   2  10       99.09       88.85      7.26 o 
 -16   2  10       21.55       19.39      3.93 o 
 -15   2  10       36.15       43.50      4.98 o 
 -14   2  10       39.45       31.00      4.87 o 
 -13   2  10      596.02      583.59     13.53 o 
 -12   2  10       27.08       23.27      3.64 o 
 -11   2  10       16.94       11.83      3.79 o 
 -10   2  10       12.02        8.97      2.29 o 
  -9   2  10      624.23      598.97     11.21 o 
  -8   2  10       90.40       90.89      5.10 o 
  -7   2  10       62.51       58.43      4.05 o 
  -6   2  10      273.70      286.72      6.73 o 
  -5   2  10     2207.31     2225.99     23.71 o 
  -4   2  10     6197.08     6421.52     51.19 o 
  -3   2  10      609.75      718.46     19.58 o 
  -2   2  10      327.14      359.54      8.70 o 
  -1   2  10       82.06       86.52      5.70 o 
   0   2  10       95.04      101.15      4.98 o 
   1   2  10      211.02      189.91     11.28 o 
   2   2  10       13.01       13.68      3.19 o 
   3   2  10      696.60      644.73     13.67 o 
   4   2  10       83.98       86.78      5.07 o 
   5   2  10      474.65      413.17     10.94 o 
   6   2  10     1818.77     1809.98     24.13 o 
   7   2  10       61.88       57.39      5.16 o 
   8   2  10       68.36       81.45      6.72 o 
   9   2  10        4.79        5.52      2.94 o 
  10   2  10      670.14      630.37     15.71 o 
  11   2  10        0.64       -1.13      3.52 o 
  12   2  10      107.72       93.67      8.89 o 
  13   2  10      114.27      137.92     14.58 o 
  14   2  10      171.54      197.27     17.50 o 
  15   2  10      208.49      201.72     25.77 o 
  16   2  10      186.76      146.92     23.21 o 
  17   2  10       88.56      119.43     21.93 o 
  18   2  10        4.99        4.09     10.76 o 
  19   2  10      100.75       97.29     21.12 o 
 -20   3  10       20.05       21.66      5.37 o 
 -19   3  10        0.31        2.69      3.99 o 
 -18   3  10       34.10       26.64      6.01 o 
 -17   3  10       91.59      123.17     14.68 o 
 -16   3  10       40.34       35.32      5.41 o 
 -15   3  10      185.00      190.49     12.46 o 
 -14   3  10       52.38       44.35      4.83 o 
 -13   3  10     1237.88     1248.91     20.36 o 
 -12   3  10       99.77       95.33      6.36 o 
 -11   3  10     1804.85     1805.31     23.83 o 
 -10   3  10      245.56      279.64      8.00 o 
  -9   3  10       93.57       94.84      5.43 o 
  -8   3  10      251.55      265.79      7.30 o 
  -7   3  10     1321.40     1329.94     15.70 o 
  -6   3  10       99.61      104.02      4.26 o 
  -5   3  10      753.89      773.52     12.28 o 
  -4   3  10      231.57      193.29      7.14 o 
  -3   3  10     2318.61     2245.65     24.77 o 
  -2   3  10     1842.38     1897.93     20.82 o 
  -1   3  10      104.72      114.22      5.08 o 
   0   3  10     2113.63     2127.28     23.10 o 
   1   3  10       31.14       33.24      4.37 o 
   2   3  10       93.71       84.65      5.03 o 
   3   3  10       95.59       94.56      4.72 o 
   4   3  10      122.41      136.31      5.35 o 
   5   3  10      215.01      195.60     10.83 o 
   6   3  10     1729.10     1671.08     27.55 o 
   7   3  10       12.10       10.33      3.46 o 
   8   3  10      495.33      452.71     14.12 o 
   9   3  10      530.85      552.92     15.99 o 
  10   3  10      378.60      363.84     15.04 o 
  11   3  10      106.41       70.19      8.55 o 
  12   3  10        8.16       -0.38      4.54 o 
  13   3  10       63.13       77.81     11.80 o 
  14   3  10      206.35      245.75     20.16 o 
  15   3  10        4.33        6.46      6.35 o 
  16   3  10      548.36      642.66     40.71 o 
  17   3  10       20.96       21.81     13.45 o 
  18   3  10      161.06      209.95     29.13 o 
  19   3  10      317.47      412.92     35.22 o 
 -19   4  10       60.79       58.32      7.20 o 
 -18   4  10       96.80       98.51      8.67 o 
 -17   4  10       10.89       10.19      3.80 o 
 -16   4  10      612.50      637.74     16.92 o 
 -15   4  10       25.59       21.32      4.28 o 
 -14   4  10       82.30       95.45      7.37 o 
 -13   4  10       56.74       66.96      6.08 o 
 -12   4  10        7.83       11.16      3.14 o 
 -11   4  10      750.97      732.72     14.26 o 
 -10   4  10       75.26       66.85      4.79 o 
  -9   4  10     1356.85     1340.83     18.81 o 
  -8   4  10      261.52      233.65      7.22 o 
  -7   4  10      220.86      222.97      5.63 o 
  -6   4  10      141.05      129.00      9.33 o 
  -5   4  10       32.40       35.37      5.21 o 
  -4   4  10       11.31        3.65      1.53 o 
  -3   4  10     5064.48     5232.92     44.12 o 
  -2   4  10       11.72       16.10      2.49 o 
  -1   4  10        8.61        7.88      2.06 o 
   0   4  10       67.53       75.90      4.09 o 
   1   4  10       18.86       21.50      2.80 o 
   2   4  10      182.99      177.51     10.99 o 
   3   4  10       72.76       74.60      5.93 o 
   4   4  10       46.29       61.97      6.98 o 
   5   4  10     2144.17     2102.85     32.21 o 
   6   4  10        0.85        2.03      3.09 o 
   7   4  10      205.07      198.44     10.70 o 
   8   4  10        2.42        0.29      3.14 o 
   9   4  10       20.41       16.49      4.53 o 
  10   4  10       26.18       16.23      4.52 o 
  11   4  10        3.99        1.37      3.56 o 
  12   4  10       15.43       26.96      5.44 o 
  13   4  10      345.34      349.69     16.81 o 
  14   4  10        0.03       -3.30      5.11 o 
  15   4  10      317.59      334.32     26.35 o 
  16   4  10      268.78      212.03     28.67 o 
  17   4  10        8.40       -4.36     11.29 o 
  18   4  10        0.46        4.31     12.47 o 
 -18   5  10        0.02       12.57      8.18 o 
 -17   5  10       15.53       17.96      5.04 o 
 -16   5  10      312.07      368.90     19.20 o 
 -15   5  10      322.22      351.05     12.07 o 
 -14   5  10      129.01      161.91     10.37 o 
 -13   5  10        2.67        3.71      3.77 o 
 -12   5  10      304.46      316.04     12.48 o 
 -11   5  10       44.81       53.00      5.73 o 
 -10   5  10       53.50       66.92      5.41 o 
  -9   5  10        1.35        2.91      2.06 o 
  -8   5  10       36.08       39.27      2.80 o 
  -7   5  10        2.71        2.97      3.22 o 
  -6   5  10     2031.16     1985.03     42.56 o 
  -5   5  10      968.44      908.98     17.89 o 
  -4   5  10      129.45      122.16     10.01 o 
  -3   5  10     1466.51     1428.00     15.82 o 
  -2   5  10      542.65      517.04     13.69 o 
  -1   5  10       49.47       58.72      4.32 o 
   0   5  10       95.69       99.81      5.86 o 
   1   5  10      382.52      403.73     10.97 o 
   2   5  10      347.52      364.65     10.83 o 
   3   5  10     1164.94     1147.54     23.42 o 
   4   5  10     1156.83     1221.64     26.42 o 
   5   5  10     1166.84     1195.56     24.08 o 
   6   5  10      141.13      118.52     10.51 o 
   7   5  10      818.62      772.74     19.78 o 
   8   5  10       24.38       27.05      5.56 o 
   9   5  10      226.46      214.70     16.21 o 
  10   5  10       76.71       88.27      9.18 o 
  11   5  10        6.83       10.06      4.37 o 
  12   5  10      146.96      128.15     10.57 o 
  13   5  10      626.75      643.96     23.27 o 
  14   5  10      527.03      590.72     28.10 o 
  15   5  10      130.89       81.15     13.37 o 
  16   5  10      131.85      130.12     17.77 o 
  17   5  10      591.62      640.89     45.21 o 
 -16   6  10      220.93      207.80     14.78 o 
 -15   6  10      298.05      336.57     14.97 o 
 -14   6  10      353.31      412.27     20.70 o 
 -13   6  10       90.25       97.45     12.74 o 
 -12   6  10      112.61      103.72      7.66 o 
 -11   6  10       51.41       46.73      8.35 o 
 -10   6  10       91.14       84.92      5.15 o 
  -9   6  10      139.78      129.51     10.03 o 
  -8   6  10      148.02      148.59     11.02 o 
  -7   6  10      429.65      406.38     15.65 o 
  -6   6  10       20.17       31.27      7.35 o 
  -5   6  10      659.67      698.00     19.21 o 
  -4   6  10     1163.87     1185.30     25.19 o 
  -3   6  10     1251.72     1188.76     27.60 o 
  -2   6  10      217.08      189.97      8.54 o 
  -1   6  10      186.65      192.04      7.81 o 
   0   6  10      140.34      157.69      7.64 o 
   1   6  10       10.42       16.93      5.72 o 
   2   6  10      301.69      297.93     11.63 o 
   3   6  10      426.94      391.67     13.44 o 
   4   6  10      218.45      208.69     11.67 o 
   5   6  10      283.04      278.75     13.85 o 
   6   6  10      304.86      284.94     13.41 o 
   7   6  10      542.16      552.89     19.59 o 
   8   6  10      170.85      156.60     11.71 o 
   9   6  10       17.44        8.58      6.35 o 
  10   6  10       86.21       87.66     12.24 o 
  11   6  10       55.63       71.43      8.49 o 
  12   6  10      177.56      195.86     13.30 o 
  13   6  10        0.29        1.38      5.25 o 
  14   6  10      127.60      142.90     14.51 o 
  15   6  10      337.78      375.76     27.17 o 
 -14   7  10       70.01       65.87      9.16 o 
 -13   7  10      116.97      131.20      9.71 o 
 -12   7  10        8.65       35.90     19.61 o 
 -11   7  10        0.66      -13.25     14.78 o 
 -10   7  10       31.74       60.59     21.68 o 
  -9   7  10       26.14       30.41     18.33 o 
  -8   7  10      194.42      217.46     35.12 o 
  -7   7  10      102.34      166.68     30.55 o 
  -6   7  10        1.29       19.67     16.77 o 
  -5   7  10       23.59       19.19      4.47 o 
  -4   7  10      102.00      103.12      9.45 o 
  -3   7  10      227.70      256.47     13.44 o 
  -2   7  10       22.51       24.08      3.43 o 
  -1   7  10       86.70       90.81      6.47 o 
   0   7  10        0.61       -0.06      2.72 o 
   1   7  10      240.31      255.95     11.47 o 
   2   7  10      543.24      576.11     16.37 o 
   3   7  10      158.73      170.97     13.92 o 
   4   7  10      131.55      138.98     10.11 o 
   5   7  10       32.42       39.41      6.20 o 
   6   7  10       22.48       16.20      5.07 o 
   7   7  10       45.91       24.42      7.47 o 
   8   7  10        3.96        4.14      6.29 o 
   9   7  10      136.54      146.37     11.58 o 
  10   7  10      186.66      205.18     17.12 o 
  11   7  10      726.41      754.78     22.71 o 
  12   7  10       23.32       19.46      6.99 o 
  13   7  10        0.71       -4.92      4.92 o 
 -12   8  10       56.50       73.23     24.65 o 
 -11   8  10       43.77       65.06     25.06 o 
 -10   8  10       93.42       77.80     27.04 o 
  -9   8  10       68.23       83.00     26.33 o 
  -8   8  10       25.38       41.07     20.79 o 
  -7   8  10      121.78      143.83     30.94 o 
  -6   8  10       48.08       64.21     24.56 o 
  -5   8  10       57.01       62.36     23.61 o 
  -4   8  10       73.09       64.59     13.43 o 
  -3   8  10       55.58       64.32     13.28 o 
  -2   8  10      417.05      453.75     16.14 o 
  -1   8  10       56.70       64.82      7.15 o 
   0   8  10       96.04       88.91      7.58 o 
   1   8  10        1.76       -1.41      4.20 o 
   2   8  10       41.64       50.66      6.68 o 
   3   8  10       25.77       25.59      5.97 o 
   4   8  10     1172.17     1164.97     26.30 o 
   5   8  10      510.49      510.98     17.30 o 
   6   8  10       54.96       66.38      8.13 o 
   7   8  10       78.71       84.11      9.42 o 
   8   8  10      258.84      281.52     15.35 o 
   9   8  10      190.00      233.18     23.43 o 
  10   8  10        2.05       -1.27      4.46 o 
  11   8  10      235.38      234.45     23.06 o 
  -8   9  10       93.08      103.76     30.26 o 
  -7   9  10       62.50       77.97     27.51 o 
  -6   9  10       40.72       78.23     27.42 o 
  -5   9  10        1.61       18.42     20.87 o 
  -4   9  10      125.60      150.58     33.73 o 
  -3   9  10       27.09       20.09     12.15 o 
  -2   9  10        8.92        8.27      3.84 o 
  -1   9  10       44.24       44.81     11.76 o 
   0   9  10        4.32        6.63      4.14 o 
   1   9  10        6.38        3.63      4.20 o 
   2   9  10       25.25       30.74      6.78 o 
   3   9  10      412.44      398.79     17.98 o 
   4   9  10       21.64       16.52      6.20 o 
   5   9  10        4.04       -2.05      4.97 o 
   6   9  10       23.70       23.68      6.11 o 
   7   9  10       48.68       67.75     35.08 o 
 -20   1  11       50.40       46.79      7.63 o 
 -19   1  11       25.55       18.52      4.42 o 
 -18   1  11      277.13      292.75     12.88 o 
 -17   1  11      202.33      193.22     11.51 o 
 -16   1  11      572.03      572.99     18.02 o 
 -15   1  11       48.20       52.78      5.96 o 
 -14   1  11       98.72       75.68      9.55 o 
 -13   1  11      182.42      179.62      9.08 o 
 -12   1  11       23.45       31.05      4.11 o 
 -11   1  11     1507.19     1465.49     21.50 o 
 -10   1  11      309.72      279.21      8.77 o 
  -9   1  11       22.78       23.30      3.10 o 
  -8   1  11     1155.42     1175.86     16.21 o 
  -7   1  11     1200.74     1199.67     18.33 o 
  -6   1  11     1349.55     1298.06     20.58 o 
  -5   1  11      491.72      498.49     13.23 o 
  -4   1  11        9.26       13.21      3.99 o 
  -3   1  11        1.91        2.62      2.59 o 
  -2   1  11       41.00       33.61      4.80 o 
  -1   1  11       45.05       56.60      5.07 o 
   0   1  11       17.44       29.60      4.92 o 
   1   1  11       38.83       21.06      4.33 o 
   2   1  11     1847.15     1905.79     23.81 o 
   3   1  11     1441.50     1437.88     20.10 o 
   4   1  11        1.19        6.20      2.30 o 
   5   1  11     1492.36     1540.81     23.55 o 
   6   1  11      190.77      138.29     15.54 o 
   7   1  11        0.28        4.64      3.53 o 
   8   1  11      214.47      211.53     15.56 o 
   9   1  11      701.63      571.14     18.61 o 
  10   1  11      306.53      266.74     10.70 o 
  11   1  11       65.48       72.53      8.04 o 
  12   1  11     1158.70     1074.71     40.97 o 
  13   1  11       36.55       42.01      7.20 o 
  14   1  11       22.51       17.32      7.07 o 
  15   1  11      159.26      157.12     15.09 o 
  16   1  11      125.47      171.61     25.03 o 
  17   1  11       33.06       28.77     13.60 o 
  18   1  11       89.04      102.95     20.35 o 
  19   1  11      176.40      225.16     29.63 o 
 -20   2  11       14.78       23.34      5.58 o 
 -19   2  11      101.24      100.17      9.30 o 
 -18   2  11      200.36      197.90     11.00 o 
 -17   2  11       30.71       30.28      4.76 o 
 -16   2  11      379.03      379.57     12.19 o 
 -15   2  11      232.52      242.74     10.83 o 
 -14   2  11       42.04       32.58      4.52 o 
 -13   2  11        9.72        7.51      2.93 o 
 -12   2  11      331.91      328.11     10.06 o 
 -11   2  11     2231.77     2153.72     27.01 o 
 -10   2  11      616.07      627.06     12.06 o 
  -9   2  11     3635.04     3474.59     32.82 o 
  -8   2  11        0.26       -0.50      1.73 o 
  -7   2  11        4.15        2.31      1.84 o 
  -6   2  11       34.86       31.24      4.02 o 
  -5   2  11      283.90      273.05     12.99 o 
  -4   2  11       17.22       12.85      3.90 o 
  -3   2  11     1002.01     1010.02     19.16 o 
  -2   2  11      142.32      132.10      7.96 o 
  -1   2  11      676.65      663.45     17.18 o 
   0   2  11     1420.33     1463.03     28.50 o 
   1   2  11     1736.81     1747.30     23.59 o 
   2   2  11       35.10       37.72      3.72 o 
   3   2  11     3233.21     3248.16     31.99 o 
   4   2  11      249.90      230.37      8.34 o 
   5   2  11      486.73      451.82     11.05 o 
   6   2  11      348.80      378.84     10.63 o 
   7   2  11      615.02      612.81     14.96 o 
   8   2  11      539.21      514.60     15.71 o 
   9   2  11      687.80      651.20     18.10 o 
  10   2  11      673.33      663.13     19.77 o 
  11   2  11      326.69      293.47     25.67 o 
  12   2  11      354.35      327.15     38.09 o 
  13   2  11      832.56      875.46     30.93 o 
  14   2  11      163.53      183.96     17.07 o 
  15   2  11      110.03       86.31     17.80 o 
  16   2  11      352.39      368.55     30.40 o 
  17   2  11        6.37       20.49     11.58 o 
  18   2  11       68.99       85.45     20.66 o 
  19   2  11      119.71      158.33     25.68 o 
 -19   3  11        2.12        8.61      4.30 o 
 -18   3  11        2.10        7.82      3.73 o 
 -17   3  11       74.89       82.26      7.78 o 
 -16   3  11      724.73      789.22     28.55 o 
 -15   3  11      178.40      178.82      9.46 o 
 -14   3  11      781.37      806.12     16.82 o 
 -13   3  11      160.07      149.03      8.27 o 
 -12   3  11       29.46       34.73      4.19 o 
 -11   3  11       44.86       43.36      4.50 o 
 -10   3  11      271.47      254.22      7.91 o 
  -9   3  11      402.49      397.82      9.37 o 
  -8   3  11       14.16       10.25      2.56 o 
  -7   3  11       21.33       22.02      3.14 o 
  -6   3  11     1465.27     1441.62     20.32 o 
  -5   3  11      255.47      264.41      8.35 o 
  -4   3  11      453.32      471.03     10.37 o 
  -3   3  11       33.78       40.01      3.53 o 
  -2   3  11       50.11       44.27      5.06 o 
  -1   3  11        4.64       10.70      2.23 o 
   0   3  11       29.29       27.49      3.70 o 
   1   3  11       76.27       70.04      5.50 o 
   2   3  11        0.04       -1.22      1.79 o 
   3   3  11      720.21      720.16     11.60 o 
   4   3  11       13.98       10.48      2.35 o 
   5   3  11      449.59      410.46     12.46 o 
   6   3  11      165.18      143.18      9.36 o 
   7   3  11       31.29       35.97      5.17 o 
   8   3  11       64.05       64.11      6.91 o 
   9   3  11       83.09       54.94      6.50 o 
  10   3  11     1986.14     1785.76     43.23 o 
  11   3  11        7.89        5.29      5.33 o 
  12   3  11      210.32      198.70     17.47 o 
  13   3  11       67.74       52.18     20.20 o 
  14   3  11      199.94      193.76     18.40 o 
  15   3  11       82.21      117.47     22.27 o 
  16   3  11        5.17       10.40     11.58 o 
  17   3  11       71.00       55.91     17.54 o 
  18   3  11      349.18      395.23     34.73 o 
 -18   4  11        0.29        8.10      3.90 o 
 -17   4  11       62.68       55.56      6.55 o 
 -16   4  11      439.71      480.77     14.87 o 
 -15   4  11       25.96       23.98      4.49 o 
 -14   4  11      624.58      658.12     20.90 o 
 -13   4  11      823.22      846.63     18.06 o 
 -12   4  11       89.65       82.74      6.56 o 
 -11   4  11      871.45      843.13     15.72 o 
 -10   4  11      174.28      160.89      9.51 o 
  -9   4  11        9.41        6.78      2.44 o 
  -8   4  11      338.88      339.85     12.18 o 
  -7   4  11       19.68       25.94      3.48 o 
  -6   4  11       96.09       82.98      4.72 o 
  -5   4  11        2.80        0.92      2.28 o 
  -4   4  11     1773.88     1692.27     21.27 o 
  -3   4  11      728.78      758.76     12.71 o 
  -2   4  11     1190.63     1305.99     17.87 o 
  -1   4  11       32.97       20.08      4.19 o 
   0   4  11        1.22        1.91      1.79 o 
   1   4  11      153.78      167.63      7.97 o 
   2   4  11        8.88       11.02      5.73 o 
   3   4  11      755.41      778.55     16.17 o 
   4   4  11      713.76      681.53     28.70 o 
   5   4  11     1458.08     1383.82     25.71 o 
   6   4  11      512.96      540.37     15.73 o 
   7   4  11      263.25      298.26     12.10 o 
   8   4  11      628.88      595.44     17.23 o 
   9   4  11       47.30       49.70      6.66 o 
  10   4  11      248.89      261.94     22.21 o 
  11   4  11      593.81      602.15     21.41 o 
  12   4  11        4.99        5.08      5.46 o 
  13   4  11       79.70       88.09     17.74 o 
  14   4  11      132.99      125.14     18.89 o 
  15   4  11       94.19      104.45     25.61 o 
  16   4  11      304.35      342.65     37.04 o 
  17   4  11       53.54       47.91     17.28 o 
 -17   5  11      287.69      288.05     14.39 o 
 -16   5  11        0.31        3.84      3.62 o 
 -15   5  11        3.97        4.99      3.13 o 
 -14   5  11      147.71      146.48      9.03 o 
 -13   5  11      425.03      435.05     12.51 o 
 -12   5  11       66.89       69.65      5.89 o 
 -11   5  11      304.80      295.74     11.73 o 
 -10   5  11      351.07      378.29     10.44 o 
  -9   5  11      402.37      442.10     10.71 o 
  -8   5  11       34.68       26.54      3.15 o 
  -7   5  11        2.38        1.74      3.50 o 
  -6   5  11        6.57       12.42      3.68 o 
  -5   5  11      114.21      112.11     11.76 o 
  -4   5  11        2.88        3.63      6.48 o 
  -3   5  11      217.67      273.26      9.40 o 
  -2   5  11       68.13       70.68      4.18 o 
  -1   5  11       39.52       53.42      3.96 o 
   0   5  11       15.52        7.19      3.39 o 
   1   5  11       54.17       44.98      4.90 o 
   2   5  11       35.32       28.91      5.44 o 
   3   5  11      250.49      277.82     11.69 o 
   4   5  11      886.69      860.46     20.32 o 
   5   5  11     1315.72     1307.30     25.84 o 
   6   5  11      186.64      186.98     11.48 o 
   7   5  11       26.73       28.59      5.39 o 
   8   5  11      108.77      125.70     13.14 o 
   9   5  11       70.90       79.49     12.89 o 
  10   5  11       30.38       32.59      8.17 o 
  11   5  11       38.93       31.86      6.04 o 
  12   5  11        7.29       12.88      6.83 o 
  13   5  11        1.67        4.24      5.18 o 
  14   5  11       15.35       14.17      8.19 o 
  15   5  11      171.66      151.46     26.07 o 
  16   5  11        2.00       -3.79      6.51 o 
 -16   6  11      202.23      219.77     13.26 o 
 -15   6  11      125.75      130.39     16.29 o 
 -14   6  11       63.48       60.85      7.13 o 
 -13   6  11      353.97      354.85     13.28 o 
 -12   6  11      489.69      477.46     14.33 o 
 -11   6  11       50.00       56.11     10.85 o 
 -10   6  11       40.19       44.85      6.54 o 
  -9   6  11        0.38        3.43      3.74 o 
  -8   6  11       21.60       13.71      5.37 o 
  -7   6  11      121.46      136.73     10.66 o 
  -6   6  11       64.23       61.65      9.36 o 
  -5   6  11      131.00      138.42     12.43 o 
  -4   6  11       43.17       38.74      7.30 o 
  -3   6  11      150.38      183.06     11.99 o 
  -2   6  11       26.24       16.99      2.83 o 
  -1   6  11       23.34       28.16      3.89 o 
   0   6  11      244.67      236.67      9.50 o 
   1   6  11      128.21      146.87     15.23 o 
   2   6  11      125.74      121.04     13.65 o 
   3   6  11      412.14      406.96     13.97 o 
   4   6  11     1758.80     1747.25     30.95 o 
   5   6  11       43.30       41.40      6.10 o 
   6   6  11       14.15       17.80      5.09 o 
   7   6  11        0.07       -3.21      3.21 o 
   8   6  11        6.19       -0.55      4.10 o 
   9   6  11       62.14       55.93     10.20 o 
  10   6  11        0.19        9.79      4.52 o 
  11   6  11       14.19       30.08      6.17 o 
  12   6  11       27.25       21.54      5.92 o 
  13   6  11       94.52      109.52     15.56 o 
  14   6  11        5.00        7.48      7.80 o 
 -14   7  11       82.36      112.32      9.46 o 
 -11   7  11       14.48       44.84     21.39 o 
 -10   7  11      111.91      161.17     31.79 o 
  -9   7  11       15.79       35.22     19.10 o 
  -8   7  11      108.15      106.69     27.74 o 
  -7   7  11       51.58       46.37     21.27 o 
  -6   7  11      132.28      136.84     11.11 o 
  -5   7  11      182.78      206.32     13.27 o 
  -4   7  11      710.36      696.67     23.62 o 
  -3   7  11        1.57        2.11      4.89 o 
  -2   7  11        6.92        5.80      4.66 o 
  -1   7  11        1.61        6.30      3.96 o 
   0   7  11        8.54       11.32      4.77 o 
   1   7  11       32.76       33.10      5.34 o 
   2   7  11       42.77       36.22      5.51 o 
   3   7  11       43.01       40.07      6.14 o 
   4   7  11      538.57      570.21     20.21 o 
   5   7  11        0.81        6.54      3.99 o 
   6   7  11       62.15       74.19      8.27 o 
   7   7  11       40.87       53.28     11.76 o 
   8   7  11      395.77      438.04     16.90 o 
   9   7  11      379.84      391.93     16.89 o 
  10   7  11       70.06       76.75      9.07 o 
  11   7  11        3.14       -0.12      5.99 o 
  12   7  11      184.63      174.65     15.33 o 
 -11   8  11        8.11       12.96     17.82 o 
 -10   8  11      219.05      223.92     36.73 o 
  -9   8  11        5.07       17.75     18.66 o 
  -8   8  11       33.52       31.23     20.34 o 
  -7   8  11       13.89       29.97     20.48 o 
  -6   8  11       14.81       40.60     22.76 o 
  -5   8  11       44.81        3.03     15.69 o 
  -4   8  11      208.48      168.15     33.11 o 
  -3   8  11       67.89       43.48     21.07 o 
  -2   8  11      268.47      256.00     40.62 o 
  -1   8  11        1.99        8.85      3.41 o 
   0   8  11       54.62       60.26      6.51 o 
   1   8  11       98.40       87.10      8.05 o 
   2   8  11      607.81      599.49     19.99 o 
   3   8  11        5.94        3.55      3.98 o 
   4   8  11        0.78       -0.53      3.84 o 
   5   8  11      473.73      520.08     17.83 o 
   6   8  11      189.95      186.25     12.87 o 
   7   8  11       89.94       91.22      9.84 o 
   8   8  11       80.70       95.82     12.75 o 
   9   8  11       45.77       46.93      7.47 o 
  10   8  11       43.47       66.45     18.48 o 
  -6   9  11        0.27      -13.74     13.74 o 
  -5   9  11        1.66       20.34     18.75 o 
  -4   9  11      328.60      307.99     44.32 o 
  -3   9  11       17.61       -1.51     17.14 o 
  -2   9  11       22.00       36.88     22.58 o 
  -1   9  11       16.15       17.46      8.51 o 
   0   9  11        9.34       13.16      4.47 o 
   1   9  11       86.19       75.70     10.21 o 
   2   9  11      350.97      361.67     28.56 o 
   3   9  11      227.91      242.24     16.02 o 
   4   9  11        8.19        6.62      5.45 o 
   5   9  11        0.18        8.42      7.82 o 
 -20   0  12       13.37        8.41      5.46 o 
 -19   0  12       50.84       37.00      8.01 o 
 -18   0  12      423.88      449.67     20.09 o 
 -17   0  12      115.61      117.57     12.18 o 
 -16   0  12       21.73       23.66      6.27 o 
 -15   0  12        7.05        8.17      4.33 o 
 -14   0  12        0.19       -0.67      3.11 o 
 -13   0  12       29.72       31.55      6.19 o 
 -12   0  12       80.14       84.31      8.82 o 
 -11   0  12     4312.89     4228.90     60.38 o 
 -10   0  12      550.02      515.30     18.38 o 
  -9   0  12      160.31      159.58     11.14 o 
  -8   0  12      158.72      162.62     11.02 o 
  -7   0  12     2441.04     2434.03     49.92 o 
  -6   0  12       96.69       97.08     10.63 o 
  -5   0  12     2487.80     2499.86     49.20 o 
  -4   0  12       36.06       53.45     10.42 o 
  -3   0  12     3551.69     3613.71     84.70 o 
  -2   0  12      549.07      612.79     28.59 o 
  -1   0  12        1.12        4.55      3.95 o 
   0   0  12        0.00        0.11      3.45 o 
   1   0  12      263.24      271.35     14.08 o 
   2   0  12     1413.35     1289.28     31.05 o 
   3   0  12        0.10        1.75      3.22 o 
   4   0  12      283.82      288.28     14.15 o 
   5   0  12     5951.89     5840.71     85.03 o 
   6   0  12     1349.20     1315.12     46.07 o 
   7   0  12     2822.87     2841.60     73.81 o 
   8   0  12      225.17      228.52     19.15 o 
   9   0  12       13.38        2.92      4.37 o 
  10   0  12     3341.01     3067.80     57.91 o 
  11   0  12      197.13      166.89     15.17 o 
  12   0  12       39.70       48.29     12.98 o 
  13   0  12       55.86       58.08     14.28 o 
  14   0  12       68.51       93.42     17.99 o 
  15   0  12      461.04      534.54     33.42 o 
  16   0  12      617.66      659.51     37.99 o 
  17   0  12      674.06      665.70     39.54 o 
  18   0  12        1.93       -8.44      8.44 o 
 -20   1  12       15.25       14.27      4.45 o 
 -19   1  12       94.05       95.41      9.66 o 
 -18   1  12      535.46      571.86     17.35 o 
 -17   1  12        2.76        2.93      3.08 o 
 -16   1  12      668.52      675.35     17.92 o 
 -15   1  12       36.75       35.02      4.76 o 
 -14   1  12       30.12       27.36      4.35 o 
 -13   1  12       33.21       36.26      5.14 o 
 -12   1  12      496.93      482.17     12.43 o 
 -11   1  12      734.98      724.32     18.54 o 
 -10   1  12      413.33      398.04     10.65 o 
  -9   1  12     2445.92     2371.95     28.12 o 
  -8   1  12      930.40      874.27     15.32 o 
  -7   1  12      228.68      251.74      9.17 o 
  -6   1  12      891.21      796.54     20.31 o 
  -5   1  12      209.69      181.78     14.52 o 
  -4   1  12      136.95      135.41      9.77 o 
  -3   1  12      105.46      107.18      8.66 o 
  -2   1  12       15.26        6.98      2.90 o 
  -1   1  12      259.04      294.79     12.78 o 
   0   1  12      391.33      442.29     28.77 o 
   1   1  12       68.16       57.04      5.50 o 
   2   1  12        0.78        1.37      2.34 o 
   3   1  12     4751.70     4680.56     50.75 o 
   4   1  12      449.26      445.89     12.46 o 
   5   1  12        8.12        1.76      3.99 o 
   6   1  12      755.27      707.72     23.28 o 
   7   1  12        1.23        8.61      3.88 o 
   8   1  12      132.35      101.38      8.99 o 
   9   1  12        0.86        0.59      2.72 o 
  10   1  12     2499.01     2240.68     48.27 o 
  11   1  12       24.03       23.84      5.57 o 
  12   1  12        7.64       -1.93      4.15 o 
  13   1  12      139.48      122.58     13.34 o 
  14   1  12      345.34      320.79     18.04 o 
  15   1  12        7.30        5.20      7.48 o 
  16   1  12      284.98      313.91     32.03 o 
  17   1  12       10.71       12.21     12.01 o 
  18   1  12       10.83       23.87     12.35 o 
 -19   2  12      143.47      135.39      9.48 o 
 -18   2  12      371.56      356.59     13.88 o 
 -17   2  12      449.75      450.74     13.90 o 
 -16   2  12      194.78      198.85     10.48 o 
 -15   2  12       19.31       15.81      3.57 o 
 -14   2  12       25.74       14.38      4.20 o 
 -13   2  12        2.73        3.69      2.54 o 
 -12   2  12        6.45        0.25      2.41 o 
 -11   2  12      748.80      730.96     15.58 o 
 -10   2  12      574.91      609.54     12.16 o 
  -9   2  12       68.63       52.28      4.25 o 
  -8   2  12      615.49      598.53     12.53 o 
  -7   2  12      304.78      292.09     10.13 o 
  -6   2  12      537.58      544.66     13.71 o 
  -5   2  12       21.31       17.68      3.84 o 
  -4   2  12      176.91      174.10      9.49 o 
  -3   2  12      293.26      308.54     12.49 o 
  -2   2  12        7.87        9.29      3.48 o 
  -1   2  12      317.65      405.15     12.46 o 
   0   2  12     2663.39     2610.46     35.60 o 
   1   2  12       13.50        5.65      2.78 o 
   2   2  12     3045.83     2935.86     37.77 o 
   3   2  12     2351.22     2320.22     32.28 o 
   4   2  12       53.18       49.57      4.88 o 
   5   2  12      306.07      309.99      9.66 o 
   6   2  12      856.96      834.23     20.17 o 
   7   2  12      312.52      272.97     12.99 o 
   8   2  12        1.90        1.97      3.74 o 
   9   2  12      660.31      592.16     18.33 o 
  10   2  12      174.21      174.89     11.85 o 
  11   2  12      318.05      268.67     17.83 o 
  12   2  12      277.10      249.08     19.51 o 
  13   2  12      360.89      371.00     27.00 o 
  14   2  12       15.37        4.84     13.20 o 
  15   2  12        3.61        3.09     10.50 o 
  16   2  12       13.02       29.32     14.33 o 
  17   2  12       39.39       34.68     14.59 o 
  18   2  12       70.44       85.11     19.95 o 
 -19   3  12      152.16      166.59     11.63 o 
 -18   3  12      100.20       89.68      8.51 o 
 -17   3  12        5.08        5.34      3.90 o 
 -16   3  12      132.53      146.89      9.96 o 
 -15   3  12        0.32        1.66      2.78 o 
 -14   3  12        5.75        4.92      2.68 o 
 -13   3  12        3.28        4.31      2.55 o 
 -12   3  12       11.34        6.42      4.07 o 
 -11   3  12      863.16      815.16     15.77 o 
 -10   3  12     1128.92     1083.84     16.76 o 
  -9   3  12       43.44       50.74      4.61 o 
  -8   3  12      629.87      567.08     12.05 o 
  -7   3  12        5.48        5.35      2.98 o 
  -6   3  12     1176.93     1197.61     23.12 o 
  -5   3  12       23.43        7.30      6.32 o 
  -4   3  12        3.94        0.45      1.92 o 
  -3   3  12      959.16     1006.77     16.53 o 
  -2   3  12       50.46       39.97      4.55 o 
  -1   3  12        7.54        7.04      3.30 o 
   0   3  12       39.96       26.98      5.38 o 
   1   3  12      934.84      982.08     19.95 o 
   2   3  12       36.08       22.04      3.62 o 
   3   3  12     1003.53     1096.36     16.85 o 
   4   3  12     3592.25     3429.03     37.10 o 
   5   3  12        0.15        0.24      5.10 o 
   6   3  12      164.49      156.55     11.68 o 
   7   3  12        5.19        5.29      3.79 o 
   8   3  12      669.58      665.40     20.98 o 
   9   3  12      304.63      297.67     16.99 o 
  10   3  12      192.69      180.28     15.96 o 
  11   3  12     1635.04     1599.17     42.55 o 
  12   3  12       58.81       37.46      9.16 o 
  13   3  12       86.62       72.63     11.53 o 
  14   3  12      484.26      493.27     24.62 o 
  15   3  12       35.89       40.93     15.43 o 
  16   3  12       34.48       25.32     14.53 o 
  17   3  12       16.27        7.11     12.47 o 
 -18   4  12        6.79        6.72      3.83 o 
 -17   4  12      128.00      128.18     12.57 o 
 -16   4  12        7.78        7.27      3.79 o 
 -15   4  12        0.50        3.03      3.13 o 
 -14   4  12       27.72       32.28      6.50 o 
 -13   4  12      500.78      490.98     13.78 o 
 -12   4  12        0.15       -1.96      2.26 o 
 -11   4  12      442.97      434.01     12.07 o 
 -10   4  12      389.05      396.14     10.50 o 
  -9   4  12      581.99      598.29     12.52 o 
  -8   4  12        1.24       -2.10      2.10 o 
  -7   4  12      320.23      327.20     11.01 o 
  -6   4  12        2.73        4.81      2.57 o 
  -5   4  12       80.13       65.14      5.15 o 
  -4   4  12      420.82      407.16     11.87 o 
  -3   4  12      115.06      104.72      8.81 o 
  -2   4  12        8.05        0.71      3.03 o 
  -1   4  12      137.16      139.94      9.13 o 
   0   4  12      696.46      661.21     21.27 o 
   1   4  12       44.22       47.63      6.40 o 
   2   4  12     1341.95     1403.30     27.81 o 
   3   4  12      343.68      336.30     10.90 o 
   4   4  12      315.82      299.90     11.77 o 
   5   4  12      214.40      202.90     10.87 o 
   6   4  12      184.97      194.17     14.24 o 
   7   4  12      467.92      502.14     19.77 o 
   8   4  12        5.98       16.20      5.54 o 
   9   4  12       17.68       18.42     10.55 o 
  10   4  12        4.30       -2.56      3.36 o 
  11   4  12        1.26        6.74      4.59 o 
  12   4  12       12.65       12.33      7.25 o 
  13   4  12       24.52       25.36      8.57 o 
  14   4  12        1.01       -1.03      5.37 o 
  15   4  12       54.62       34.45     12.58 o 
  16   4  12      449.04      508.08     38.38 o 
  17   4  12        4.84       22.88     15.28 o 
 -17   5  12      147.64      163.22     11.94 o 
 -16   5  12       49.94       47.42      8.49 o 
 -15   5  12       16.24       15.83      4.07 o 
 -14   5  12      430.23      407.95     14.01 o 
 -13   5  12      355.87      325.19     12.01 o 
 -12   5  12        7.59        3.34      3.05 o 
 -11   5  12       82.18       85.84      6.61 o 
 -10   5  12       64.05       59.99      5.22 o 
  -9   5  12      545.09      580.69     19.87 o 
  -8   5  12      259.15      289.97     16.59 o 
  -7   5  12      193.02      202.04     23.96 o 
  -6   5  12       71.36       73.06      7.44 o 
  -5   5  12       61.45       45.83      6.00 o 
  -4   5  12      763.07      746.44     19.83 o 
  -3   5  12       78.43       80.31      4.38 o 
  -2   5  12       40.70       26.97      4.02 o 
  -1   5  12       31.18       49.56      5.16 o 
   0   5  12      140.46      131.92      8.76 o 
   1   5  12     1580.97     1660.83     25.34 o 
   2   5  12     1130.06     1105.05     20.33 o 
   3   5  12      319.01      294.58     12.27 o 
   4   5  12       31.57       32.47      5.47 o 
   5   5  12       15.68       19.16      4.32 o 
   6   5  12      150.52      168.31     11.20 o 
   7   5  12      255.69      268.82     16.10 o 
   8   5  12       12.02        4.54      4.45 o 
   9   5  12       65.68       44.64      7.50 o 
  10   5  12      176.74      191.20     14.79 o 
  11   5  12      650.37      642.93     25.11 o 
  12   5  12      478.30      476.01     20.54 o 
  13   5  12        6.95        4.20      6.24 o 
  14   5  12       25.81       17.35      8.67 o 
  15   5  12       77.89       86.62     14.14 o 
 -15   6  12        2.52        1.79      3.86 o 
 -14   6  12       27.26       32.70      5.56 o 
 -13   6  12        0.16        7.78      6.60 o 
 -12   6  12        3.11        5.68      3.11 o 
 -11   6  12      193.55      219.47     13.93 o 
 -10   6  12      121.54      134.40     10.79 o 
  -9   6  12        8.32       18.88      6.03 o 
  -8   6  12       55.30       63.06      7.77 o 
  -7   6  12       70.40       80.99      8.69 o 
  -6   6  12       44.37       59.96      7.75 o 
  -5   6  12      545.65      527.54     27.43 o 
  -4   6  12     1173.08     1157.27     30.58 o 
  -3   6  12        0.04        0.36      4.25 o 
  -2   6  12      560.62      587.88     13.88 o 
  -1   6  12      269.21      289.06     10.32 o 
   0   6  12      143.54      166.10      9.71 o 
   1   6  12       45.00       52.71      5.61 o 
   2   6  12        4.97        4.11      3.40 o 
   3   6  12     1261.49     1291.31     34.62 o 
   4   6  12       64.25       64.42      7.47 o 
   5   6  12       37.88       37.32      6.06 o 
   6   6  12        0.09       -4.12      5.30 o 
   7   6  12        4.12        3.21      4.13 o 
   8   6  12      561.77      628.16     19.66 o 
   9   6  12      401.53      428.11     19.01 o 
  10   6  12       11.72        8.48      5.48 o 
  11   6  12      147.07      152.39     14.11 o 
  12   6  12       96.11       97.55     11.77 o 
  13   6  12        7.34        1.00      7.19 o 
  14   6  12      129.52       96.50     38.75 o 
 -11   7  12      383.17      356.04     42.77 o 
 -10   7  12      114.16       94.02     26.11 o 
  -9   7  12        2.84       32.93     20.10 o 
  -8   7  12      201.19      219.60     36.16 o 
  -7   7  12      223.73      248.14     16.98 o 
  -6   7  12      639.52      669.93     20.47 o 
  -5   7  12      432.07      438.54     16.63 o 
  -4   7  12       15.59       16.31      6.47 o 
  -3   7  12       16.10       14.56      6.51 o 
  -2   7  12      292.38      317.77     10.25 o 
  -1   7  12      285.27      307.29     22.03 o 
   0   7  12       35.62       32.71     10.04 o 
   1   7  12        0.58       -3.76      3.91 o 
   2   7  12       67.89       62.44      7.07 o 
   3   7  12      685.78      685.57     19.15 o 
   4   7  12       47.57       41.56      6.49 o 
   5   7  12      308.90      331.52     14.85 o 
   6   7  12        5.86        7.64      5.14 o 
   7   7  12        0.24        6.02      4.91 o 
   8   7  12      237.82      238.05     14.88 o 
   9   7  12      234.88      253.92     22.78 o 
  10   7  12       95.46      136.92     15.77 o 
  11   7  12       62.94       65.77     10.36 o 
  12   7  12        0.13       16.29     27.32 o 
 -10   8  12        1.54        4.62     16.56 o 
  -9   8  12      133.31      189.26     35.04 o 
  -8   8  12      131.32      151.97     32.93 o 
  -7   8  12       86.57      102.87     28.63 o 
  -6   8  12       23.17       51.80     22.73 o 
  -5   8  12       78.60       95.52     28.20 o 
  -4   8  12      538.57      543.55     48.48 o 
  -3   8  12       26.53       31.72     20.99 o 
  -2   8  12       17.87       15.50     10.46 o 
  -1   8  12      133.77      152.01      8.97 o 
   0   8  12      280.22      277.69     13.00 o 
   1   8  12        1.33        8.26      4.55 o 
   2   8  12      140.43      157.04     12.04 o 
   3   8  12      210.68      207.55     12.40 o 
   4   8  12      106.54      114.80     14.71 o 
   5   8  12      458.70      464.89     17.19 o 
   6   8  12      168.33      204.25     14.29 o 
   7   8  12       11.64       14.94      5.82 o 
   8   8  12        5.01        5.50      6.69 o 
   9   8  12       57.35       50.32     13.27 o 
  -4   9  12      117.72       72.88     26.95 o 
  -3   9  12      347.34      345.42     49.44 o 
  -2   9  12       13.50       24.23     20.63 o 
  -1   9  12      158.36      179.94     10.02 o 
   0   9  12      141.47      147.22     19.56 o 
   1   9  12        0.81        0.51      5.04 o 
   2   9  12        2.39        5.89      6.43 o 
   3   9  12       96.54       80.51     12.15 o 
 -19   1  13       27.78       27.57      5.08 o 
 -18   1  13      165.42      150.92      9.95 o 
 -17   1  13      277.00      283.08     13.58 o 
 -16   1  13      127.02       99.07      7.82 o 
 -15   1  13       74.23       80.36      6.73 o 
 -14   1  13      585.34      553.66     17.08 o 
 -13   1  13      183.41      172.96      9.30 o 
 -12   1  13        3.31        3.31      2.38 o 
 -11   1  13     1152.56     1171.45     19.80 o 
 -10   1  13      142.58      144.33      7.84 o 
  -9   1  13       64.59       51.09      5.22 o 
  -8   1  13      355.09      349.88     12.85 o 
  -7   1  13     1024.14     1088.97     22.67 o 
  -6   1  13      194.18      211.74     10.40 o 
  -5   1  13     1067.49     1039.83     24.20 o 
  -4   1  13     1528.34     1573.82     36.71 o 
  -3   1  13      405.86      410.61     17.36 o 
  -2   1  13       61.94       52.64      7.76 o 
  -1   1  13      436.89      404.89     16.92 o 
   0   1  13     2418.38     2469.75     39.32 o 
   1   1  13      297.92      298.64     16.26 o 
   2   1  13       44.37       59.38      5.98 o 
   3   1  13     1620.02     1544.40     25.30 o 
   4   1  13      740.52      702.72     24.26 o 
   5   1  13       33.52       23.19      4.39 o 
   6   1  13      407.91      395.48     18.22 o 
   7   1  13       55.42       55.21      7.13 o 
   8   1  13      368.67      314.54     13.49 o 
   9   1  13      110.28      113.32     16.19 o 
  10   1  13      314.18      328.66     14.23 o 
  11   1  13       23.87       26.81      9.20 o 
  12   1  13        3.36        4.01      4.54 o 
  13   1  13       33.78       35.72      8.64 o 
  14   1  13      155.00      156.72     15.36 o 
  15   1  13      251.36      234.71     28.05 o 
  16   1  13      140.08      167.19     25.06 o 
  17   1  13      116.41      139.01     23.81 o 
  18   1  13      174.32      203.96     28.79 o 
 -19   2  13        2.82        7.92      3.89 o 
 -18   2  13       67.73       48.02      6.18 o 
 -17   2  13      340.78      364.96     13.93 o 
 -16   2  13        0.01        0.82      2.96 o 
 -15   2  13        8.71        7.13      3.99 o 
 -14   2  13       43.21       54.56      5.67 o 
 -13   2  13      527.79      508.45     13.39 o 
 -12   2  13       43.77       46.70      4.92 o 
 -11   2  13     1038.85     1002.85     18.14 o 
 -10   2  13        1.52        2.67      2.27 o 
  -9   2  13        9.53        5.14      2.87 o 
  -8   2  13        5.47        3.69      2.53 o 
  -7   2  13      394.12      382.90     13.07 o 
  -6   2  13      193.01      206.37     10.84 o 
  -5   2  13        6.43        7.54      5.58 o 
  -4   2  13      145.09      134.70      8.83 o 
  -3   2  13     2220.38     2113.75     41.08 o 
  -2   2  13      307.36      307.91     12.90 o 
  -1   2  13      383.62      365.65     12.43 o 
   0   2  13        2.54        5.93      3.06 o 
   1   2  13       77.93       83.59      6.32 o 
   2   2  13     1339.56     1281.12     20.84 o 
   3   2  13     2182.50     2266.60     29.42 o 
   4   2  13        0.12       -2.13      2.13 o 
   5   2  13      288.77      244.85     17.64 o 
   6   2  13        8.88        3.63      3.42 o 
   7   2  13      559.10      594.96     17.76 o 
   8   2  13       11.76       20.16      4.92 o 
   9   2  13      448.49      335.67     19.59 o 
  10   2  13      408.17      398.54     20.12 o 
  11   2  13        2.03        1.82      9.01 o 
  12   2  13        8.17        7.19      5.51 o 
  13   2  13        1.96        4.93      6.37 o 
  14   2  13       41.57       55.61     16.18 o 
  15   2  13      188.76      186.77     26.30 o 
  16   2  13      112.57      124.23     23.18 o 
  17   2  13      229.86      223.82     29.51 o 
 -18   3  13      309.48      348.74     16.17 o 
 -17   3  13      100.02      110.04      9.14 o 
 -16   3  13      427.33      473.01     15.30 o 
 -15   3  13      104.22      101.45      7.98 o 
 -14   3  13        1.52        7.33      3.08 o 
 -13   3  13        8.87        5.90      3.06 o 
 -12   3  13      234.82      254.50     14.76 o 
 -11   3  13      624.64      592.87     14.94 o 
 -10   3  13       78.65       69.03      6.70 o 
  -9   3  13      340.64      351.91     10.01 o 
  -8   3  13      552.26      568.48     15.25 o 
  -7   3  13      501.43      465.48     13.24 o 
  -6   3  13     1050.68     1052.51     22.13 o 
  -5   3  13      262.36      251.47     10.99 o 
  -4   3  13        6.54        1.95      2.66 o 
  -3   3  13      118.48      116.78      8.38 o 
  -2   3  13      405.27      359.04     10.92 o 
  -1   3  13      153.39      128.28     10.73 o 
   0   3  13       10.41        8.67      4.31 o 
   1   3  13      835.97      824.85     18.99 o 
   2   3  13     2994.40     2935.86     34.72 o 
   3   3  13      258.42      251.86      9.37 o 
   4   3  13     1383.72     1329.10     21.47 o 
   5   3  13      207.29      193.32     18.45 o 
   6   3  13       24.37       13.89      5.39 o 
   7   3  13        1.68        0.88      3.96 o 
   8   3  13      234.03      237.78     15.19 o 
   9   3  13       42.43       31.10      7.84 o 
  10   3  13      210.30      204.13     17.29 o 
  11   3  13      491.42      512.39     24.08 o 
  12   3  13      411.99      406.90     22.00 o 
  13   3  13      105.79       87.86     13.04 o 
  14   3  13       99.59      105.34     14.41 o 
  15   3  13        5.79       12.66     11.83 o 
  16   3  13       55.18       56.00     18.26 o 
  17   3  13       10.11        7.48     11.95 o 
 -17   4  13        2.52        0.92      3.39 o 
 -16   4  13      225.02      247.79     12.25 o 
 -15   4  13        7.34        3.48      3.54 o 
 -14   4  13      108.72      111.28      8.26 o 
 -13   4  13       10.12       17.80      3.86 o 
 -12   4  13      118.94      121.07      8.01 o 
 -11   4  13       53.04       44.29      5.24 o 
 -10   4  13      621.24      665.24     13.95 o 
  -9   4  13      117.91      137.91      9.21 o 
  -8   4  13       59.50       71.22      6.68 o 
  -7   4  13        8.73       12.20      3.70 o 
  -6   4  13     1395.04     1406.43     26.36 o 
  -5   4  13      426.34      464.10     17.95 o 
  -4   4  13       94.39       71.36     14.14 o 
  -3   4  13      551.18      517.77     15.55 o 
  -2   4  13      536.29      524.96     15.43 o 
  -1   4  13       62.27       82.48     10.05 o 
   0   4  13      427.20      453.89     18.26 o 
   1   4  13      129.55      131.52     14.85 o 
   2   4  13     1043.84     1022.46     25.99 o 
   3   4  13      622.87      605.11     16.73 o 
   4   4  13       73.47       61.02      6.84 o 
   5   4  13       98.85      102.01     10.00 o 
   6   4  13       61.83       62.37      8.24 o 
   7   4  13       40.17       40.01      7.15 o 
   8   4  13        6.18        0.39      3.72 o 
   9   4  13      562.51      531.62     20.13 o 
  10   4  13      253.10      290.82     16.12 o 
  11   4  13       80.37       74.02     11.86 o 
  12   4  13      117.98      111.00     16.49 o 
  13   4  13       41.85       54.77     11.70 o 
  14   4  13      239.87      284.10     23.00 o 
  15   4  13      271.07      334.42     25.79 o 
  16   4  13       10.44        2.98     11.67 o 
 -16   5  13       17.93       11.76      5.38 o 
 -15   5  13       48.09       45.16      7.60 o 
 -14   5  13      433.77      459.31     14.99 o 
 -13   5  13      139.95      131.35      9.19 o 
 -12   5  13      691.53      707.15     17.34 o 
 -11   5  13       19.75       24.58      6.35 o 
 -10   5  13        0.63        8.08      4.06 o 
  -9   5  13      122.26      130.21     10.58 o 
  -8   5  13      166.25      181.02     12.09 o 
  -7   5  13      195.10      168.89     11.40 o 
  -6   5  13       11.49       10.29      4.72 o 
  -5   5  13       22.64       22.54      3.45 o 
  -4   5  13      103.97      127.28     13.78 o 
  -3   5  13        7.82        4.67      3.04 o 
  -2   5  13       92.87       71.85      6.21 o 
  -1   5  13        4.88        1.85      3.00 o 
   0   5  13        2.31        0.43      5.02 o 
   1   5  13      440.48      439.79     13.96 o 
   2   5  13       76.71       75.85      7.30 o 
   3   5  13      946.05      893.65     26.08 o 
   4   5  13       25.67       26.97      6.26 o 
   5   5  13       40.99       31.91      7.22 o 
   6   5  13       25.96       32.78     10.48 o 
   7   5  13       35.92       35.65      9.27 o 
   8   5  13        8.43       18.39      5.94 o 
   9   5  13      545.05      496.88     22.59 o 
  10   5  13       64.08       65.99      9.46 o 
  11   5  13      135.33      134.91     13.21 o 
  12   5  13        6.38       16.32      6.10 o 
  13   5  13       97.51       89.93     23.00 o 
  14   5  13        0.30       -2.38      6.29 o 
  15   5  13       45.54       34.59     17.01 o 
 -14   6  13        3.37        7.01      5.27 o 
 -13   6  13        8.64       12.13      3.79 o 
 -12   6  13      598.17      596.26     22.17 o 
 -11   6  13      185.77      186.70     15.57 o 
 -10   6  13      578.02      587.80     22.91 o 
  -9   6  13      253.16      278.13     18.71 o 
  -8   6  13      310.90      323.37     15.58 o 
  -7   6  13        7.46        4.44      6.54 o 
  -6   6  13      127.53      120.53     10.91 o 
  -5   6  13      232.31      260.65     17.51 o 
  -4   6  13        1.43       10.28      5.82 o 
  -3   6  13       59.88       62.91      4.98 o 
  -2   6  13      727.75      732.11     20.53 o 
  -1   6  13       18.02       15.79      3.68 o 
   0   6  13      110.40      107.93      9.48 o 
   1   6  13      666.87      675.55     17.75 o 
   2   6  13      170.94      163.56     13.95 o 
   3   6  13        0.12        1.36      3.74 o 
   4   6  13      460.38      452.15     17.88 o 
   5   6  13       92.81      121.01     19.69 o 
   6   6  13       15.18        7.15      5.28 o 
   7   6  13        4.19        2.09      7.09 o 
   8   6  13      145.25      125.63     12.44 o 
   9   6  13        1.89       14.93      6.23 o 
  10   6  13       76.52       92.01     18.62 o 
  11   6  13      286.66      250.87     22.00 o 
  12   6  13       88.20       79.12     10.92 o 
  13   6  13      160.33      155.73     30.68 o 
 -11   7  13      184.55      191.66     34.14 o 
 -10   7  13       44.47       45.60     20.66 o 
  -9   7  13      157.76      174.35     20.08 o 
  -8   7  13      111.53      115.57     13.36 o 
  -7   7  13      457.70      465.60     21.97 o 
  -6   7  13      176.97      149.94     14.79 o 
  -5   7  13        3.04        6.48      7.86 o 
  -4   7  13      267.09      244.05     17.69 o 
  -3   7  13        8.80        5.85      5.63 o 
  -2   7  13        9.28       21.00      9.14 o 
  -1   7  13      109.39       96.84      7.42 o 
   0   7  13      309.35      311.38     15.22 o 
   1   7  13       70.31       70.16      7.89 o 
   2   7  13      573.49      578.53     26.45 o 
   3   7  13      405.42      392.92     16.74 o 
   4   7  13      244.97      262.98     15.04 o 
   5   7  13       79.63       73.35     11.53 o 
   6   7  13       32.21       28.95      8.92 o 
   7   7  13       31.98       33.68      7.70 o 
   8   7  13       44.77       37.30      8.15 o 
   9   7  13       68.55       66.39     10.92 o 
  10   7  13      153.03      189.82     16.80 o 
  11   7  13      130.41      176.41     48.00 o 
  -9   8  13       16.00       17.28     18.18 o 
  -8   8  13        1.04       15.24     18.50 o 
  -7   8  13      149.35      177.72     35.07 o 
  -6   8  13       20.27       22.50     19.41 o 
  -5   8  13       40.58       40.54     22.75 o 
  -4   8  13      759.00      721.98     55.19 o 
  -3   8  13      112.45      105.25     28.75 o 
  -2   8  13      116.44      162.40     20.66 o 
  -1   8  13      265.39      276.26     15.39 o 
   0   8  13      141.74      142.92     15.85 o 
   1   8  13       13.75        9.88      9.84 o 
   2   8  13      239.47      247.40     13.93 o 
   3   8  13        0.32       -0.17      4.63 o 
   4   8  13       23.02        9.12      6.41 o 
   5   8  13       14.80       21.57      6.85 o 
   6   8  13      239.95      258.69     16.56 o 
   7   8  13      161.79      179.64     31.23 o 
 -19   0  14      540.70      515.83     22.85 o 
 -18   0  14      217.26      223.62     17.43 o 
 -17   0  14        7.75        8.66      6.16 o 
 -16   0  14      543.09      500.77     26.76 o 
 -15   0  14       31.96       21.51      6.12 o 
 -14   0  14      277.32      283.19     19.40 o 
 -13   0  14      316.30      300.92     15.62 o 
 -12   0  14      232.40      237.40     14.25 o 
 -11   0  14     2978.35     3049.83     50.54 o 
 -10   0  14     3346.72     3268.45     52.07 o 
  -9   0  14        2.61        4.53      4.48 o 
  -8   0  14      139.56      162.43     15.44 o 
  -7   0  14      160.24      157.60     14.64 o 
  -6   0  14      139.13      100.44     11.62 o 
  -5   0  14      163.06      139.10     18.25 o 
  -4   0  14      565.48      571.48     30.40 o 
  -3   0  14        0.02        5.05      5.10 o 
  -2   0  14      391.42      389.88     24.67 o 
  -1   0  14     6976.77     6742.90    138.92 o 
   0   0  14     2528.62     2643.24     72.20 o 
   1   0  14      827.14      847.28     26.84 o 
   2   0  14       27.65       19.29      5.99 o 
   3   0  14     2745.09     2717.03     52.30 o 
   4   0  14      152.59      130.44     12.42 o 
   5   0  14       61.59       68.65      9.48 o 
   6   0  14      544.05      485.62     29.55 o 
   7   0  14      681.41      645.07     33.85 o 
   8   0  14      385.18      383.89     26.48 o 
   9   0  14     1189.39     1049.14     52.46 o 
  10   0  14       27.27       36.98     11.95 o 
  11   0  14      184.07      140.28     16.19 o 
  12   0  14      385.46      458.07     30.52 o 
  13   0  14      154.43      190.67     24.28 o 
  14   0  14      626.68      627.23     36.84 o 
  15   0  14       19.25       10.73     11.08 o 
  16   0  14     1093.51     1125.42     50.73 o 
 -19   1  14        6.33       13.14      4.43 o 
 -18   1  14      274.79      259.45     13.07 o 
 -17   1  14       42.41       33.53      8.03 o 
 -16   1  14       56.11       52.59      6.10 o 
 -15   1  14        0.01        3.60      2.86 o 
 -14   1  14      121.72      110.85      7.84 o 
 -13   1  14       40.46       32.13      4.50 o 
 -12   1  14       51.06       49.52      5.16 o 
 -11   1  14      172.07      148.02      9.47 o 
 -10   1  14       93.78       95.16      7.38 o 
  -9   1  14      696.42      699.40     19.16 o 
  -8   1  14      502.43      516.36     16.02 o 
  -7   1  14      470.53      457.12     14.74 o 
  -6   1  14       39.93       41.80      5.59 o 
  -5   1  14       10.40       12.22      4.08 o 
  -4   1  14        2.01       -0.57      2.86 o 
  -3   1  14        0.21        3.33      3.34 o 
  -2   1  14       33.17       15.69      5.08 o 
  -1   1  14      285.32      280.16     14.74 o 
   0   1  14      949.97      967.04     23.37 o 
   1   1  14        0.89        1.22      2.83 o 
   2   1  14     4453.05     4355.07     50.74 o 
   3   1  14     3246.57     3333.07     42.30 o 
   4   1  14     1118.03     1078.98     21.46 o 
   5   1  14        0.01        2.73      2.90 o 
   6   1  14      542.04      550.88     30.73 o 
   7   1  14      189.47      223.77     16.58 o 
   8   1  14      185.75      157.24     11.66 o 
   9   1  14      512.87      470.63     17.08 o 
  10   1  14      450.38      467.95     17.32 o 
  11   1  14      503.18      480.79     18.47 o 
  12   1  14      149.92      180.53     13.38 o 
  13   1  14        3.93       10.36     12.16 o 
  14   1  14      145.05      150.95     23.57 o 
  15   1  14       11.00        2.12      9.82 o 
  16   1  14        3.42       -8.85      9.82 o 
  17   1  14       81.75       79.65     20.10 o 
 -18   2  14       29.69       29.00      5.21 o 
 -17   2  14       90.99       91.40      7.96 o 
 -16   2  14      253.84      248.20     12.09 o 
 -15   2  14      246.30      243.82     11.89 o 
 -14   2  14      176.85      183.17     10.06 o 
 -13   2  14        0.25        4.45      3.11 o 
 -12   2  14      353.45      328.01     14.69 o 
 -11   2  14      234.06      223.45     10.56 o 
 -10   2  14       32.70       36.96      4.69 o 
  -9   2  14       79.16       70.19      7.80 o 
  -8   2  14       71.60       77.60      7.64 o 
  -7   2  14        3.40        4.71      2.71 o 
  -6   2  14        0.01        0.52      2.59 o 
  -5   2  14      880.62      842.02     20.38 o 
  -4   2  14      410.90      373.43     12.83 o 
  -3   2  14      125.66      147.03     11.21 o 
  -2   2  14       25.07       21.93      8.02 o 
  -1   2  14      131.48      147.64      9.89 o 
   0   2  14       27.79       34.44      5.28 o 
   1   2  14      232.70      264.51     10.21 o 
   2   2  14     1556.76     1559.91     24.14 o 
   3   2  14      220.52      204.94      9.52 o 
   4   2  14       26.38       37.25      5.16 o 
   5   2  14      121.96      108.92      7.95 o 
   6   2  14      247.97      223.80     11.87 o 
   7   2  14     1344.87     1270.95     37.93 o 
   8   2  14      337.39      329.72     13.94 o 
   9   2  14      192.64      193.14     26.06 o 
  10   2  14       29.86       16.47      6.74 o 
  11   2  14       11.37        0.06      7.76 o 
  12   2  14       17.02       12.89      6.20 o 
  13   2  14       74.29       66.42     21.46 o 
  14   2  14       20.19       12.36     11.33 o 
  15   2  14       70.79       67.43     18.32 o 
  16   2  14      154.48      179.78     27.36 o 
  17   2  14       51.73       47.92     16.19 o 
 -18   3  14        6.03       10.84      5.28 o 
 -17   3  14       56.84       56.96      8.80 o 
 -16   3  14        2.74        5.70      3.44 o 
 -15   3  14       12.31        6.84      3.34 o 
 -14   3  14       66.59       62.21      6.10 o 
 -13   3  14       24.13       16.05      3.66 o 
 -12   3  14      476.55      456.92     17.45 o 
 -11   3  14       20.94       16.98      4.35 o 
 -10   3  14      387.37      415.38     13.46 o 
  -9   3  14      329.80      319.34     13.06 o 
  -8   3  14      295.07      311.87     11.86 o 
  -7   3  14      280.65      265.53     11.34 o 
  -6   3  14        0.43        5.01      3.29 o 
  -5   3  14      214.73      175.43     10.64 o 
  -4   3  14       73.65       57.01      6.31 o 
  -3   3  14       28.90       22.74      4.65 o 
  -2   3  14       29.31       25.65      4.30 o 
  -1   3  14      404.38      433.69     14.10 o 
   0   3  14       87.59       88.87      7.82 o 
   1   3  14       42.01       53.18      5.54 o 
   2   3  14       23.54       30.99      4.40 o 
   3   3  14        1.36        0.78      2.81 o 
   4   3  14      171.21      159.54     10.39 o 
   5   3  14       34.74       23.09      6.60 o 
   6   3  14      296.04      296.84     15.08 o 
   7   3  14       28.98       27.59      6.23 o 
   8   3  14        0.74        3.79      4.84 o 
   9   3  14      328.63      290.78     31.99 o 
  10   3  14     1059.05     1072.89     34.73 o 
  11   3  14       32.78       35.18     13.61 o 
  12   3  14        1.73        8.86     11.06 o 
  13   3  14        6.67       -0.07      5.78 o 
  14   3  14        8.07       -4.03     13.33 o 
  15   3  14        7.39        6.73     10.75 o 
  16   3  14      661.23      720.95     45.84 o 
 -17   4  14       17.59       15.33      4.56 o 
 -16   4  14       19.48       17.50      4.67 o 
 -15   4  14        1.21        2.93      3.96 o 
 -14   4  14      102.16       75.40      7.07 o 
 -13   4  14      217.60      199.51     10.21 o 
 -12   4  14        1.65        3.56      3.00 o 
 -11   4  14      477.26      483.36     22.05 o 
 -10   4  14        1.00        0.94      3.04 o 
  -9   4  14       18.43       22.56      4.52 o 
  -8   4  14       17.45       21.63      4.48 o 
  -7   4  14       59.67       54.94      6.14 o 
  -6   4  14       18.66       17.83      4.17 o 
  -5   4  14      420.23      372.19     15.92 o 
  -4   4  14      582.09      587.03     18.57 o 
  -3   4  14      419.83      370.33     13.73 o 
  -2   4  14      187.68      187.56     11.38 o 
  -1   4  14       32.74       32.21      7.04 o 
   0   4  14       23.76       18.76      7.46 o 
   1   4  14       34.17       35.08      7.48 o 
   2   4  14        0.24       -0.87      2.63 o 
   3   4  14       31.05       23.13      4.84 o 
   4   4  14       50.28       46.12      7.07 o 
   5   4  14        9.05        5.95      5.50 o 
   6   4  14       18.64       21.96      5.83 o 
   7   4  14      637.71      652.13     22.02 o 
   8   4  14       55.59       64.77     12.74 o 
   9   4  14      571.24      584.81     21.82 o 
  10   4  14      166.35      125.20     42.05 o 
  11   4  14        4.68        3.64      5.72 o 
  12   4  14       47.13       30.79      9.10 o 
  13   4  14      112.50       99.24     14.26 o 
  14   4  14        0.02       -2.35      8.32 o 
  15   4  14        0.02       10.86      8.07 o 
 -15   5  14       51.27       66.37     10.70 o 
 -14   5  14        0.29        2.96      4.08 o 
 -13   5  14        8.89        6.26      3.45 o 
 -12   5  14        2.41        7.98      5.04 o 
 -11   5  14     1208.84     1136.35     40.46 o 
 -10   5  14        1.12        2.89      5.61 o 
  -9   5  14        5.55        6.98      3.95 o 
  -8   5  14        4.43        8.75      4.96 o 
  -7   5  14       64.30       64.44      9.24 o 
  -6   5  14      112.91      145.01     13.66 o 
  -5   5  14      602.99      611.25     22.62 o 
  -4   5  14       32.69       39.78      7.87 o 
  -3   5  14        1.27        7.35      5.68 o 
  -2   5  14      511.77      513.66     14.45 o 
  -1   5  14       74.54       82.24      8.27 o 
   0   5  14        8.90        5.78      3.72 o 
   1   5  14        3.00        1.32      5.32 o 
   2   5  14      600.15      649.57     19.01 o 
   3   5  14       25.25       30.18      5.86 o 
   4   5  14      146.04      145.16     16.90 o 
   5   5  14       15.72       25.16      6.08 o 
   6   5  14      778.69      737.54     23.62 o 
   7   5  14       99.04      115.71     11.64 o 
   8   5  14     1914.83     1956.98     41.76 o 
   9   5  14      434.11      479.13     30.88 o 
  10   5  14        3.61        9.58      5.78 o 
  11   5  14       22.21       14.27      5.99 o 
  12   5  14        0.39       -0.20      6.15 o 
  13   5  14      141.18      166.69     18.30 o 
  14   5  14       57.55       77.68     14.01 o 
 -13   6  14      504.56      501.14     29.17 o 
 -12   6  14      375.62      376.34     22.55 o 
 -11   6  14      131.82      111.60     14.77 o 
 -10   6  14        4.99        8.16      8.15 o 
  -9   6  14      118.10      158.27     17.88 o 
  -8   6  14       70.18       71.27      9.23 o 
  -7   6  14      225.95      216.46     14.30 o 
  -6   6  14        4.35        8.46      4.54 o 
  -5   6  14       83.50       80.70     10.63 o 
  -4   6  14      261.90      269.03     18.34 o 
  -3   6  14     1129.27     1124.86     28.98 o 
  -2   6  14      147.46      183.76     11.84 o 
  -1   6  14       86.36      102.74      8.78 o 
   0   6  14       11.15       12.58      5.68 o 
   1   6  14       55.44       60.02      6.82 o 
   2   6  14      142.43      146.20     14.82 o 
   3   6  14       48.79       49.30      8.38 o 
   4   6  14      132.42      133.65     12.06 o 
   5   6  14      334.14      363.04     16.83 o 
   6   6  14      493.62      496.51     21.34 o 
   7   6  14      118.00      160.80     13.96 o 
   8   6  14       81.20       93.75     10.95 o 
   9   6  14        0.74        8.58      5.80 o 
  10   6  14       94.83       97.34     11.88 o 
  11   6  14        1.53       -0.69     10.02 o 
  12   6  14      132.68      149.11     14.84 o 
 -10   7  14      365.23      372.59     33.94 o 
  -9   7  14       49.15       48.36     12.49 o 
  -8   7  14       39.08       41.15      7.77 o 
  -7   7  14       19.12       29.73      6.65 o 
  -6   7  14       63.10       61.93      8.82 o 
  -5   7  14      340.94      321.93     21.47 o 
  -4   7  14      218.26      212.01     17.08 o 
  -3   7  14       37.81       45.48      9.36 o 
  -2   7  14        1.04        1.95      3.23 o 
  -1   7  14       30.36       33.30      4.93 o 
   0   7  14       85.88       89.57      7.97 o 
   1   7  14      429.10      432.92     16.47 o 
   2   7  14       43.48       57.93      8.53 o 
   3   7  14      300.35      316.85     19.56 o 
   4   7  14        4.14        3.68      4.98 o 
   5   7  14       48.46       33.70      9.47 o 
   6   7  14       34.52       26.98      7.01 o 
   7   7  14       31.22       16.43      6.83 o 
   8   7  14        0.00        0.90     10.33 o 
   9   7  14      145.81      157.89     14.80 o 
  -7   8  14        1.41        2.64     15.68 o 
  -6   8  14        6.40       30.08     19.28 o 
  -5   8  14      217.47      226.84     39.08 o 
  -4   8  14       47.60       51.47     22.59 o 
  -3   8  14        7.70       14.79      9.42 o 
  -2   8  14       16.50       12.71      9.62 o 
  -1   8  14        4.56       12.08      5.97 o 
   0   8  14       40.90       43.25      8.33 o 
   1   8  14        0.30        8.10      6.22 o 
   2   8  14       39.50       47.04      7.66 o 
   3   8  14        6.63       20.92      6.91 o 
   4   8  14        3.12        8.83      5.80 o 
   5   8  14       22.85       20.35      7.35 o 
   6   8  14        0.68       36.12     18.76 o 
 -18   1  15        2.14        2.26      3.59 o 
 -17   1  15      429.88      397.17     15.91 o 
 -16   1  15       41.18       32.70      5.79 o 
 -15   1  15       13.77        9.62      4.55 o 
 -14   1  15       56.12       50.83      5.65 o 
 -13   1  15       11.46        5.57      3.13 o 
 -12   1  15       17.14       15.21      3.87 o 
 -11   1  15        5.96        8.17      3.75 o 
 -10   1  15      274.79      284.97     13.42 o 
  -9   1  15       22.12       20.33      4.82 o 
  -8   1  15      170.05      143.79     10.46 o 
  -7   1  15      586.90      549.54     16.78 o 
  -6   1  15      439.54      442.32     14.71 o 
  -5   1  15      217.96      207.59     13.50 o 
  -4   1  15       35.90       32.82      6.74 o 
  -3   1  15     1069.98     1020.18     30.40 o 
  -2   1  15      144.94      152.95     13.37 o 
  -1   1  15      880.74      836.53     34.29 o 
   0   1  15      401.82      372.60     14.88 o 
   1   1  15      148.27      152.34     15.94 o 
   2   1  15     5006.12     4873.22     56.20 o 
   3   1  15      194.69      195.96     11.18 o 
   4   1  15      505.36      509.53     15.73 o 
   5   1  15       34.75       33.36      6.36 o 
   6   1  15      399.63      415.97     19.81 o 
   7   1  15      866.26      951.20     29.94 o 
   8   1  15      297.37      309.41     14.74 o 
   9   1  15      314.42      347.97     20.18 o 
  10   1  15      162.75      142.15     11.81 o 
  11   1  15        0.02       -3.95      4.45 o 
  12   1  15      580.70      621.56     21.16 o 
  13   1  15      324.91      294.93     30.46 o 
  14   1  15       25.73       24.85     13.04 o 
  15   1  15       13.09       14.00     12.62 o 
  16   1  15      741.22      752.45     44.47 o 
 -17   2  15       65.49       49.89      6.65 o 
 -16   2  15       26.67       16.01      4.24 o 
 -15   2  15       32.69       38.37      5.42 o 
 -14   2  15      146.26      142.31      9.00 o 
 -13   2  15      814.01      743.01     39.02 o 
 -12   2  15      123.27      105.96      9.05 o 
 -11   2  15       21.12       18.25      6.15 o 
 -10   2  15        6.22        7.16      4.11 o 
  -9   2  15       13.71       16.65      3.84 o 
  -8   2  15      288.09      293.69     11.17 o 
  -7   2  15        7.15        6.06      2.89 o 
  -6   2  15       74.88       83.50      7.92 o 
  -5   2  15     1146.43      967.08     28.30 o 
  -4   2  15      260.89      288.94     11.76 o 
  -3   2  15      768.28      687.16     20.99 o 
  -2   2  15       68.82       67.74      8.02 o 
  -1   2  15       98.12       92.19      8.25 o 
   0   2  15      139.31      144.96      9.99 o 
   1   2  15      259.96      259.79     10.62 o 
   2   2  15       27.73       37.75      5.30 o 
   3   2  15      119.30      109.41      8.53 o 
   4   2  15     1261.72     1250.10     23.84 o 
   5   2  15     1599.17     1545.93     26.88 o 
   6   2  15      116.18      115.15     10.17 o 
   7   2  15      198.12      200.59     13.24 o 
   8   2  15      250.15      206.27     17.23 o 
   9   2  15        0.43       -1.46      7.07 o 
  10   2  15       23.28       39.45      9.29 o 
  11   2  15       51.58       47.96     10.01 o 
  12   2  15      153.09      118.71     14.76 o 
  13   2  15       25.66       18.69      9.65 o 
  14   2  15      103.78      113.63     22.49 o 
  15   2  15       69.33       87.95     20.83 o 
  16   2  15       10.28       12.71     12.84 o 
 -17   3  15      171.96      174.26     19.45 o 
 -16   3  15       21.93       22.64      4.99 o 
 -15   3  15        3.29        5.64      3.54 o 
 -14   3  15       58.81       54.60      6.20 o 
 -13   3  15      134.22      137.97      9.25 o 
 -12   3  15        1.27        3.38      3.32 o 
 -11   3  15       45.21       44.90      6.65 o 
 -10   3  15      556.45      605.13     18.81 o 
  -9   3  15      346.79      393.91     13.66 o 
  -8   3  15        6.78        8.91      3.47 o 
  -7   3  15       25.89       23.85      7.02 o 
  -6   3  15        0.78       -1.28      2.66 o 
  -5   3  15       42.71       31.24      5.23 o 
  -4   3  15       14.40        4.29      3.09 o 
  -3   3  15        7.02        4.44      3.00 o 
  -2   3  15       54.81       56.11      5.79 o 
  -1   3  15       37.82       36.55      7.56 o 
   0   3  15      561.35      562.33     16.60 o 
   1   3  15      209.43      194.29     10.18 o 
   2   3  15     1651.73     1680.61     26.01 o 
   3   3  15      441.52      411.18     17.99 o 
   4   3  15       11.76       22.44      5.52 o 
   5   3  15        0.47        1.00      3.34 o 
   6   3  15      138.95      105.73     17.88 o 
   7   3  15       47.28       27.03      7.47 o 
   8   3  15       22.53       28.61      7.71 o 
   9   3  15      384.08      369.98     20.59 o 
  10   3  15      260.55      241.20     31.25 o 
  11   3  15      126.76      134.95     29.39 o 
  12   3  15       45.14       64.55     23.51 o 
  13   3  15       31.91       40.29     14.76 o 
  14   3  15        5.50       12.24      7.46 o 
  15   3  15        0.35       -0.64     11.46 o 
 -16   4  15       68.70       71.87      7.61 o 
 -15   4  15       24.78       16.89      5.56 o 
 -14   4  15       69.35       80.24     10.31 o 
 -13   4  15       57.92       50.62      7.52 o 
 -12   4  15      378.93      408.57     16.23 o 
 -11   4  15      634.37      665.73     20.25 o 
 -10   4  15       52.14       40.12      7.00 o 
  -9   4  15       40.15       35.00      5.26 o 
  -8   4  15       15.76       14.00      4.17 o 
  -7   4  15        8.32        0.68      3.95 o 
  -6   4  15        1.74        4.03      3.85 o 
  -5   4  15        0.21       -1.17      3.46 o 
  -4   4  15       89.53       92.50      8.73 o 
  -3   4  15      568.09      557.14     17.09 o 
  -2   4  15      497.96      522.06     20.58 o 
  -1   4  15     1304.74     1345.43     33.83 o 
   0   4  15      200.92      187.38     14.98 o 
   1   4  15       24.30       30.82      6.96 o 
   2   4  15     1287.93     1298.58     26.30 o 
   3   4  15        1.11        2.06      3.29 o 
   4   4  15       64.60       66.92      7.70 o 
   5   4  15      140.50      141.25     11.98 o 
   6   4  15       13.04       15.00      6.39 o 
   7   4  15      853.89      859.88     26.04 o 
   8   4  15     1310.89     1305.80     33.19 o 
   9   4  15      193.51      177.94     17.06 o 
  10   4  15        6.40        2.70      5.78 o 
  11   4  15      256.83      209.65     19.22 o 
  12   4  15       79.01       53.93     11.63 o 
  13   4  15       29.92        7.98      7.12 o 
  14   4  15      104.17      123.58     16.72 o 
 -14   5  15       32.24       28.93      7.20 o 
 -13   5  15       68.75       83.95     14.72 o 
 -12   5  15      421.14      398.29     24.00 o 
 -11   5  15      396.11      407.86     18.70 o 
 -10   5  15      328.81      357.97     15.29 o 
  -9   5  15       77.54       74.19     10.70 o 
  -8   5  15       84.15       81.77      8.67 o 
  -7   5  15        4.61        4.26      4.92 o 
  -6   5  15       10.46        0.77      4.66 o 
  -5   5  15      143.55      128.79     12.87 o 
  -4   5  15        5.30        3.93      5.05 o 
  -3   5  15        8.06       13.62      5.84 o 
  -2   5  15        2.07        3.89      3.17 o 
  -1   5  15      363.05      360.76     13.64 o 
   0   5  15      193.29      198.54     10.71 o 
   1   5  15        5.57        5.54      3.47 o 
   2   5  15      162.25      163.79     15.85 o 
   3   5  15       47.90       53.78      6.86 o 
   4   5  15       61.33       52.40      7.91 o 
   5   5  15       95.45      102.12     12.99 o 
   6   5  15       77.98       78.53      9.70 o 
   7   5  15        7.22        5.87      4.82 o 
   8   5  15       12.15       11.77      5.64 o 
   9   5  15      481.81      458.99     20.41 o 
  10   5  15       59.04       50.48      8.92 o 
  11   5  15       73.00       65.93     11.97 o 
  12   5  15      139.41      157.37     17.81 o 
  13   5  15        6.48        4.69      7.40 o 
 -12   6  15        0.11       13.00      7.16 o 
 -11   6  15      159.82      153.66     17.77 o 
 -10   6  15      112.10      113.64     12.79 o 
  -9   6  15      225.13      258.82     16.38 o 
  -8   6  15      112.00      137.87     15.11 o 
  -7   6  15      137.50      163.38     13.22 o 
  -6   6  15      342.05      348.68     16.29 o 
  -5   6  15        0.98       10.08      6.06 o 
  -4   6  15      264.04      267.99     19.27 o 
  -3   6  15        0.29        3.96      2.82 o 
  -2   6  15      149.62      166.15      8.85 o 
  -1   6  15       57.76       66.42      7.12 o 
   0   6  15       25.13       29.92      5.14 o 
   1   6  15      130.88      146.44     12.62 o 
   2   6  15      177.67      192.74     12.47 o 
   3   6  15        5.01        6.50      4.84 o 
   4   6  15      148.59      127.16     11.72 o 
   5   6  15       42.06       31.24      6.72 o 
   6   6  15       32.66       17.38      6.60 o 
   7   6  15      258.06      288.63     17.59 o 
   8   6  15      213.88      244.43     17.66 o 
   9   6  15      286.94      312.33     24.56 o 
  10   6  15       45.01       57.06     11.19 o 
  11   6  15       74.97       95.72     12.11 o 
 -10   7  15       23.33       34.57     23.54 o 
  -9   7  15        1.35       -3.28     11.17 o 
  -8   7  15        3.77        7.38      5.23 o 
  -7   7  15        0.04       -1.38      4.60 o 
  -6   7  15       69.95       73.82     10.81 o 
  -5   7  15      225.69      277.82     20.18 o 
  -4   7  15      148.80      169.48     15.87 o 
  -3   7  15       67.88       82.78     11.93 o 
  -2   7  15        1.34        4.24      3.12 o 
  -1   7  15      412.76      435.07     18.66 o 
   0   7  15      542.63      600.53     17.09 o 
   1   7  15       39.45       47.36     14.63 o 
   2   7  15       61.79       73.27     19.17 o 
   3   7  15       62.43       53.89      8.51 o 
   4   7  15      135.34      108.35     11.23 o 
   5   7  15       20.74       23.55     13.18 o 
   6   7  15       20.08       16.63      6.92 o 
   7   7  15        0.50        5.55      5.90 o 
   8   7  15        1.86       21.34      7.07 o 
  -5   8  15      226.41      256.10     40.01 o 
  -4   8  15      289.56      353.69     39.46 o 
  -3   8  15      275.78      354.35     30.97 o 
  -2   8  15       13.29       -2.23     14.52 o 
  -1   8  15      188.91      190.58     56.65 o 
   0   8  15       70.22       51.46     13.03 o 
   1   8  15      113.78       98.74      9.86 o 
   2   8  15        0.01        8.59      7.24 o 
   3   8  15      110.69      129.59     19.25 o 
 -17   0  16       49.45       55.09      9.35 o 
 -16   0  16      106.89      108.02     12.32 o 
 -15   0  16      273.62      274.07     18.19 o 
 -14   0  16      325.99      307.82     18.97 o 
 -13   0  16      738.22      794.02     33.12 o 
 -12   0  16       42.95       44.83     10.88 o 
 -11   0  16       26.80       22.76      7.73 o 
 -10   0  16       78.29       55.99     14.50 o 
  -9   0  16        3.59       -3.32      3.32 o 
  -8   0  16       19.70       13.07      6.03 o 
  -7   0  16       16.83        9.44     10.83 o 
  -6   0  16      518.25      446.91     32.54 o 
  -5   0  16     2308.88     2128.41     69.02 o 
  -4   0  16     1116.90     1202.31     49.28 o 
  -3   0  16     1634.18     1535.30     56.07 o 
  -2   0  16        9.90        5.71      6.43 o 
  -1   0  16      453.83      495.86     29.94 o 
   0   0  16      194.97      203.33     25.27 o 
   1   0  16      487.88      455.70     20.78 o 
   2   0  16     2668.51     2710.16    126.26 o 
   3   0  16      215.80      211.64     17.32 o 
   4   0  16        0.30       -1.99      4.32 o 
   5   0  16       46.18       47.31      9.58 o 
   6   0  16       16.85       20.22      6.78 o 
   7   0  16      468.25      562.52     33.78 o 
   8   0  16       13.87       15.53     10.01 o 
   9   0  16      469.45      472.85     22.49 o 
  10   0  16        6.43       14.27      7.08 o 
  11   0  16      273.36      217.28     25.79 o 
  12   0  16      722.76      658.73     37.95 o 
  13   0  16       50.53       32.95     13.31 o 
  14   0  16      112.53       97.52     19.47 o 
  15   0  16      891.34      982.30     48.85 o 
 -17   1  16      230.34      213.32     12.04 o 
 -16   1  16        0.14        3.46      3.24 o 
 -15   1  16        0.15        2.46      3.34 o 
 -14   1  16       88.86       98.07      8.67 o 
 -13   1  16      106.45      103.80     10.15 o 
 -12   1  16        0.11        1.59      3.37 o 
 -11   1  16      342.33      363.60     15.22 o 
 -10   1  16        0.24        0.63      3.38 o 
  -9   1  16        0.77        0.99      3.16 o 
  -8   1  16       48.89       26.51      5.31 o 
  -7   1  16      430.24      421.12     15.12 o 
  -6   1  16      117.41      120.74     11.41 o 
  -5   1  16       59.35       71.83      8.39 o 
  -4   1  16      144.95      113.32     12.26 o 
  -3   1  16        0.92        1.03      3.67 o 
  -2   1  16       82.16       86.84     10.80 o 
  -1   1  16       24.12       21.51      7.54 o 
   0   1  16     1200.24     1165.93     24.23 o 
   1   1  16      496.60      551.64     18.49 o 
   2   1  16       23.20       26.91      5.09 o 
   3   1  16        6.55        3.52      3.52 o 
   4   1  16       36.12       35.53      5.80 o 
   5   1  16        0.59        1.53      3.31 o 
   6   1  16      413.77      389.93     19.98 o 
   7   1  16       34.67       36.20      8.72 o 
   8   1  16      540.47      548.99     25.29 o 
   9   1  16       28.56       17.73      5.98 o 
  10   1  16      246.65      227.28     19.82 o 
  11   1  16      177.66      194.87     14.41 o 
  12   1  16       44.61       52.55     10.48 o 
  13   1  16       17.58       18.84     12.35 o 
  14   1  16      247.61      249.89     29.88 o 
  15   1  16      339.78      309.50     33.85 o 
 -17   2  16       98.57       94.60      8.32 o 
 -16   2  16       18.90       13.76      3.86 o 
 -15   2  16       53.30       50.12     10.96 o 
 -14   2  16      127.85      118.74     13.55 o 
 -13   2  16       15.88       17.53      6.13 o 
 -12   2  16        7.32       10.99      4.31 o 
 -11   2  16      697.03      716.66     21.34 o 
 -10   2  16      126.46      128.79     10.69 o 
  -9   2  16       90.17       99.60     12.26 o 
  -8   2  16      111.70      105.81      9.39 o 
  -7   2  16      543.36      508.52     16.61 o 
  -6   2  16      273.22      286.69     15.77 o 
  -5   2  16      381.78      343.85     13.32 o 
  -4   2  16      570.01      503.04     15.93 o 
  -3   2  16       67.69       58.02     12.45 o 
  -2   2  16      378.16      373.56     15.19 o 
  -1   2  16      257.45      278.97     14.11 o 
   0   2  16       35.86       48.81      8.81 o 
   1   2  16      731.46      740.45     18.78 o 
   2   2  16      998.07     1026.84     24.28 o 
   3   2  16      281.57      273.63     12.29 o 
   4   2  16      818.59      792.95     19.31 o 
   5   2  16        2.05        2.13      3.52 o 
   6   2  16       52.19       43.74      6.83 o 
   7   2  16       14.94       16.17      6.86 o 
   8   2  16      150.94      148.92     15.52 o 
   9   2  16      187.81      203.21     18.09 o 
  10   2  16        6.56       -1.69      5.93 o 
  11   2  16      102.00      104.55     33.85 o 
  12   2  16       15.06        4.11     14.72 o 
  13   2  16      434.02      451.94     24.96 o 
  14   2  16      511.00      526.35     37.45 o 
  15   2  16      185.57      188.21     28.02 o 
 -16   3  16        1.90        1.95      3.66 o 
 -15   3  16      375.22      356.92     14.68 o 
 -14   3  16      291.97      288.72     13.30 o 
 -13   3  16       38.85       42.44      7.06 o 
 -12   3  16       21.98       16.11      5.17 o 
 -11   3  16      155.70      155.05     11.83 o 
 -10   3  16       65.22       54.06      7.25 o 
  -9   3  16      111.86      112.74      8.82 o 
  -8   3  16        0.06        4.66      2.96 o 
  -7   3  16        6.90        7.30      3.31 o 
  -6   3  16      183.51      165.95     11.29 o 
  -5   3  16      194.93      237.56     12.88 o 
  -4   3  16      352.00      331.92     13.01 o 
  -3   3  16      144.20      140.07      9.19 o 
  -2   3  16      706.51      698.70     16.93 o 
  -1   3  16      337.66      317.27     13.88 o 
   0   3  16      161.01      195.10     12.33 o 
   1   3  16      790.20      776.01     17.63 o 
   2   3  16      292.34      292.64     17.65 o 
   3   3  16     1203.35     1206.47     33.50 o 
   4   3  16        1.16        0.85      3.32 o 
   5   3  16      518.29      541.01     19.44 o 
   6   3  16        0.69        8.36      4.98 o 
   7   3  16       43.39       40.16      9.03 o 
   8   3  16        9.41        5.00      6.78 o 
   9   3  16        5.57        1.00      5.63 o 
  10   3  16        5.08        8.64      6.51 o 
  11   3  16       92.88       81.18     12.38 o 
  12   3  16       10.56        8.50      7.42 o 
  13   3  16        6.98       11.85      8.05 o 
  14   3  16       66.77       83.74     13.93 o 
 -15   4  16       24.30       28.90      6.52 o 
 -14   4  16       80.40       77.29     11.76 o 
 -13   4  16        0.08        2.58      4.07 o 
 -12   4  16        5.91        5.30      4.05 o 
 -11   4  16       48.50       43.50      7.04 o 
 -10   4  16       98.89       99.57      9.52 o 
  -9   4  16        5.06        6.05      3.73 o 
  -8   4  16      210.05      224.60     14.49 o 
  -7   4  16      138.21      139.88     11.00 o 
  -6   4  16        0.90        6.24      4.23 o 
  -5   4  16      220.63      215.39     17.26 o 
  -4   4  16       76.44       74.54      8.18 o 
  -3   4  16       37.22       32.45      6.98 o 
  -2   4  16        1.82       -3.32      3.98 o 
  -1   4  16      357.78      377.20     18.11 o 
   0   4  16      269.00      296.88     18.66 o 
   1   4  16        4.74        0.91      4.62 o 
   2   4  16        0.83       -0.39      3.04 o 
   3   4  16       20.76       19.73      5.01 o 
   4   4  16      170.06      159.82     11.28 o 
   5   4  16      365.06      384.41     19.11 o 
   6   4  16       59.50       59.90      9.32 o 
   7   4  16      250.00      239.83     22.82 o 
   8   4  16       95.89      122.01     14.31 o 
   9   4  16       43.80       44.34     17.78 o 
  10   4  16        1.23        1.25      6.23 o 
  11   4  16        5.04        1.30      6.39 o 
  12   4  16       14.30        2.40      6.07 o 
  13   4  16        2.45       -0.10      5.93 o 
 -13   5  16       14.52        2.38      4.83 o 
 -12   5  16      333.45      352.67     20.24 o 
 -11   5  16        1.13        7.95      5.03 o 
 -10   5  16       44.41       50.08      8.67 o 
  -9   5  16      123.19      151.21     12.11 o 
  -8   5  16      197.20      234.89     17.85 o 
  -7   5  16       92.75      104.63     10.50 o 
  -6   5  16        0.45        0.09      4.54 o 
  -5   5  16       81.88       87.92     11.31 o 
  -4   5  16        0.05        2.50      4.95 o 
  -3   5  16        0.66        1.91      4.32 o 
  -2   5  16      355.25      319.73     13.19 o 
  -1   5  16       34.47       33.07      6.61 o 
   0   5  16       85.19       65.19      7.28 o 
   1   5  16       33.93       25.92      5.50 o 
   2   5  16     1537.95     1611.04     31.00 o 
   3   5  16       51.18       60.46      7.42 o 
   4   5  16       25.86       23.18      6.29 o 
   5   5  16       25.80       25.99      8.95 o 
   6   5  16       19.38       13.59      5.68 o 
   7   5  16       41.79       53.95      8.89 o 
   8   5  16       94.99      100.53     11.77 o 
   9   5  16      454.94      472.64     21.05 o 
  10   5  16       23.82       22.38     13.02 o 
  11   5  16       39.04       43.95     11.20 o 
  12   5  16      119.47      104.05     22.14 o 
 -11   6  16      197.61      226.19     21.98 o 
 -10   6  16       13.96        8.31      5.61 o 
  -9   6  16        0.07        3.41      5.48 o 
  -8   6  16       23.33       19.42      6.35 o 
  -7   6  16       60.30       40.01      7.57 o 
  -6   6  16      500.46      572.43     20.43 o 
  -5   6  16      135.69      143.42     14.58 o 
  -4   6  16       13.98        4.80      3.74 o 
  -3   6  16        1.13        3.06      2.84 o 
  -2   6  16      124.02      125.35      8.27 o 
  -1   6  16      387.98      405.14     21.20 o 
   0   6  16       69.16       71.45      7.62 o 
   1   6  16       13.21       13.17      5.18 o 
   2   6  16      300.12      276.45     25.42 o 
   3   6  16       39.43       30.78      7.00 o 
   4   6  16      122.55      139.45     23.76 o 
   5   6  16       46.40       56.89     14.47 o 
   6   6  16      173.55      193.61     15.78 o 
   7   6  16      160.36      155.47     20.86 o 
   8   6  16      214.75      208.56     16.55 o 
   9   6  16      100.58       88.73     11.51 o 
  -8   7  16       24.00       30.91      7.56 o 
  -7   7  16        0.61        9.40      5.32 o 
  -6   7  16      239.56      266.82     16.93 o 
  -5   7  16      514.14      553.70     27.19 o 
  -4   7  16        5.19        6.43      6.31 o 
  -3   7  16      539.70      527.93     23.70 o 
  -2   7  16      148.20      151.47      8.13 o 
  -1   7  16       51.12       58.17      6.54 o 
   0   7  16       29.50       28.27      5.36 o 
   1   7  16       27.31       29.93      6.16 o 
   2   7  16       19.42       19.72      5.82 o 
   3   7  16       76.16       85.18     12.98 o 
   4   7  16        5.76       11.54      6.20 o 
   5   7  16      117.09      128.38     16.51 o 
   6   7  16        0.01       12.34      8.68 o 
 -16   1  17        1.99        3.82      3.93 o 
 -15   1  17       38.11       22.91      9.83 o 
 -14   1  17      211.51      189.33     14.89 o 
 -13   1  17      176.54      160.42     13.05 o 
 -12   1  17      226.58      225.94     14.80 o 
 -11   1  17      584.04      643.83     20.71 o 
 -10   1  17      367.73      366.95     15.45 o 
  -9   1  17      167.81      181.50     15.53 o 
  -8   1  17      252.63      264.68     17.16 o 
  -7   1  17      127.13      130.41     10.39 o 
  -6   1  17       14.71       18.02      4.67 o 
  -5   1  17      258.28      221.23     14.92 o 
  -4   1  17      336.77      273.65     36.90 o 
  -3   1  17       96.95      105.52     12.43 o 
  -2   1  17      246.33      249.11     18.63 o 
  -1   1  17      356.14      338.40     15.37 o 
   0   1  17      245.37      239.36     18.86 o 
   1   1  17        7.94        6.06      3.55 o 
   2   1  17      115.54      108.49      9.08 o 
   3   1  17        9.68       10.59      4.07 o 
   4   1  17      250.27      256.08     13.65 o 
   5   1  17       60.42       51.67     10.33 o 
   6   1  17      326.50      337.35     19.61 o 
   7   1  17      232.37      252.32     19.72 o 
   8   1  17      192.71      189.73     13.98 o 
   9   1  17      127.48      127.94     14.29 o 
  10   1  17      244.51      262.98     20.83 o 
  11   1  17        5.04       -1.71      5.72 o 
  12   1  17       11.06        4.77     10.44 o 
  13   1  17       63.93       87.89     20.19 o 
  14   1  17      345.62      337.31     35.01 o 
 -16   2  17       40.03       39.40      7.18 o 
 -15   2  17      147.46      163.54     15.82 o 
 -14   2  17      103.96      104.75     10.53 o 
 -13   2  17      118.73      106.16     10.26 o 
 -12   2  17      761.04      797.93     23.56 o 
 -11   2  17       87.12       87.85     11.01 o 
 -10   2  17       57.45       67.10      8.54 o 
  -9   2  17       26.31       22.53      6.65 o 
  -8   2  17       22.39       22.23      5.31 o 
  -7   2  17      264.07      227.93     13.53 o 
  -6   2  17        0.58       -0.47      3.16 o 
  -5   2  17      296.22      307.49     14.67 o 
  -4   2  17       10.60       16.78      5.15 o 
  -3   2  17       78.69       56.27      9.49 o 
  -2   2  17      154.25      153.95     12.69 o 
  -1   2  17      257.25      295.68     15.85 o 
   0   2  17       17.49       15.47      4.60 o 
   1   2  17       82.53       82.60      7.91 o 
   2   2  17      813.68      870.01     21.16 o 
   3   2  17        3.69        5.69      3.88 o 
   4   2  17       15.89       10.85      4.27 o 
   5   2  17        1.30        3.07      3.45 o 
   6   2  17       99.50      108.09     21.94 o 
   7   2  17      457.58      427.04     22.20 o 
   8   2  17      157.14      142.98     19.72 o 
   9   2  17       35.87       11.82     10.47 o 
  10   2  17       28.17       21.81     11.19 o 
  11   2  17       51.63       15.86      7.81 o 
  12   2  17       99.34      121.71     15.66 o 
  13   2  17      632.77      697.17     51.68 o 
  14   2  17        0.67       -0.19     10.47 o 
 -15   3  17       76.72       80.43      9.98 o 
 -14   3  17       96.47       90.48     11.13 o 
 -13   3  17      185.22      207.23     14.63 o 
 -12   3  17      134.59      143.28     11.93 o 
 -11   3  17      218.63      248.82     18.91 o 
 -10   3  17        8.44        7.39      4.12 o 
  -9   3  17        1.00        2.79      5.56 o 
  -8   3  17       32.20       43.00      7.28 o 
  -7   3  17       71.35       82.06      7.62 o 
  -6   3  17      811.37      795.90     21.43 o 
  -5   3  17      184.03      211.70     12.85 o 
  -4   3  17      324.38      303.03     12.68 o 
  -3   3  17      112.41       84.16      7.63 o 
  -2   3  17       45.90       25.80      4.70 o 
  -1   3  17        9.04       13.14      4.77 o 
   0   3  17      174.25      172.72     10.40 o 
   1   3  17      338.90      357.53     17.83 o 
   2   3  17        2.44        7.61      6.83 o 
   3   3  17      521.67      558.73     26.26 o 
   4   3  17      519.75      527.85     19.35 o 
   5   3  17      122.33      135.91     14.52 o 
   6   3  17       20.41       19.19      7.34 o 
   7   3  17      183.08      185.20     17.17 o 
   8   3  17      214.14      212.82     19.01 o 
   9   3  17       34.54       19.90      7.41 o 
  10   3  17       79.09       52.25     11.84 o 
  11   3  17       55.18       42.50     10.84 o 
  12   3  17      101.25      120.79     15.97 o 
  13   3  17      450.45      493.15     27.11 o 
 -14   4  17      221.92      221.15     15.36 o 
 -13   4  17      206.01      202.88     14.42 o 
 -12   4  17       89.91       69.38     16.85 o 
 -11   4  17        1.08       -0.88      4.65 o 
 -10   4  17       33.47       25.12      6.67 o 
  -9   4  17       10.89       14.29      6.13 o 
  -8   4  17        0.20        9.69      7.93 o 
  -7   4  17       60.51       78.58      8.61 o 
  -6   4  17       77.59       63.46      8.77 o 
  -5   4  17      771.17      790.40     22.07 o 
  -4   4  17      483.42      500.14     21.21 o 
  -3   4  17        6.07        8.35      4.81 o 
  -2   4  17        5.74       16.37      6.10 o 
  -1   4  17        7.97        4.89      4.58 o 
   0   4  17      115.21      108.18     12.04 o 
   1   4  17       18.35       23.24      6.75 o 
   2   4  17        3.41        0.07      3.43 o 
   3   4  17        0.07        1.74      3.35 o 
   4   4  17       91.34      102.58      9.46 o 
   5   4  17      486.94      505.99     20.49 o 
   6   4  17      565.76      591.33     22.34 o 
   7   4  17        1.74       10.25     11.00 o 
   8   4  17       37.90       18.78     27.54 o 
   9   4  17      188.33      193.08     18.62 o 
  10   4  17        2.29       -4.07      5.15 o 
  11   4  17        7.61        0.65      7.14 o 
  12   4  17       23.16       24.56      9.40 o 
 -12   5  17       25.09       21.72      6.73 o 
 -11   5  17       15.92       19.84     15.48 o 
 -10   5  17        4.83        5.00     11.09 o 
  -9   5  17        0.32       11.06      7.27 o 
  -8   5  17      490.52      550.44     23.22 o 
  -7   5  17       83.67       71.37      8.86 o 
  -6   5  17       99.03       93.91     12.01 o 
  -5   5  17        2.23       11.47      5.50 o 
  -4   5  17       43.01       46.52     13.79 o 
  -3   5  17       72.67       63.55     10.02 o 
  -2   5  17        4.61        6.09      6.63 o 
  -1   5  17        3.97        3.12      3.54 o 
   0   5  17       23.39       25.48      5.14 o 
   1   5  17     2166.14     2205.83     37.80 o 
   2   5  17       68.38       57.85      7.46 o 
   3   5  17       98.69       70.91      8.08 o 
   4   5  17       33.41       27.59      7.59 o 
   5   5  17      213.49      207.71     15.87 o 
   6   5  17       21.17       24.51      6.96 o 
   7   5  17       55.60       40.80      8.17 o 
   8   5  17      102.60      107.25     13.42 o 
   9   5  17       14.00       24.42      8.67 o 
  10   5  17       31.98       46.12     11.64 o 
 -10   6  17      200.17      233.58     18.43 o 
  -9   6  17        5.58       15.47      5.80 o 
  -8   6  17       18.85       16.40      5.94 o 
  -7   6  17      138.07      168.55     13.89 o 
  -6   6  17       93.95      119.75     11.84 o 
  -5   6  17       13.52       14.14      6.57 o 
  -4   6  17      440.84      465.53     25.76 o 
  -3   6  17      373.98      405.52     13.43 o 
  -2   6  17       25.80       31.68      5.36 o 
  -1   6  17        0.03        3.00      3.48 o 
   0   6  17        0.10        2.19      3.51 o 
   1   6  17        2.30        5.30      3.67 o 
   2   6  17       17.62       11.16      5.34 o 
   3   6  17      436.92      453.95     19.22 o 
   4   6  17       92.04       98.88     11.25 o 
   5   6  17      454.08      460.32     20.10 o 
   6   6  17       99.29      113.34     12.28 o 
   7   6  17       15.51       13.12      6.53 o 
   8   6  17       73.30       60.89     10.12 o 
  -6   7  17      262.99      265.27     17.10 o 
  -5   7  17      102.41      116.43     11.76 o 
  -4   7  17       16.29       22.66      7.57 o 
  -3   7  17      141.78      129.41     14.52 o 
  -2   7  17       18.28       12.53      3.75 o 
  -1   7  17      124.54      119.74      9.00 o 
   0   7  17      141.41      146.28      9.85 o 
   1   7  17      105.36       92.26      9.95 o 
   2   7  17      207.43      236.06     27.03 o 
   3   7  17        4.33        3.34      5.69 o 
   4   7  17      108.18      136.18     13.19 o 
 -15   0  18        0.56        6.48      7.57 o 
 -14   0  18      303.88      276.23     24.61 o 
 -13   0  18       27.39       36.62     10.06 o 
 -12   0  18       73.84      100.74     14.67 o 
 -11   0  18      362.12      353.76     30.03 o 
 -10   0  18      730.57      757.42     32.00 o 
  -9   0  18      867.80      855.11     33.54 o 
  -8   0  18       39.95       56.55     14.60 o 
  -7   0  18      754.02      723.96     31.39 o 
  -6   0  18      564.70      620.53     27.30 o 
  -5   0  18      104.42       87.73     12.41 o 
  -4   0  18       21.75       29.73     11.72 o 
  -3   0  18      226.32      212.54     25.57 o 
  -2   0  18      151.31      154.15     21.58 o 
  -1   0  18      813.99      815.87     30.71 o 
   0   0  18     1333.95     1458.30     41.32 o 
   1   0  18      231.05      200.18     17.66 o 
   2   0  18      100.50      105.39     13.41 o 
   3   0  18     1297.30     1327.93     38.81 o 
   4   0  18      591.49      633.09     55.27 o 
   5   0  18      118.71      141.89     19.19 o 
   6   0  18       20.97        7.81      9.31 o 
   7   0  18      220.85      277.07     29.99 o 
   8   0  18      115.58      126.09     20.71 o 
   9   0  18      216.09      197.03     18.45 o 
  10   0  18      238.21      235.31     27.44 o 
  11   0  18        6.01        4.17     10.34 o 
  12   0  18      696.33      683.14     40.81 o 
 -15   1  18        2.03        5.38      4.69 o 
 -14   1  18       18.31       17.03      5.70 o 
 -13   1  18      230.35      244.15     15.98 o 
 -12   1  18      278.46      304.85     17.49 o 
 -11   1  18      137.90      136.85     11.70 o 
 -10   1  18      242.45      241.41     15.11 o 
  -9   1  18       61.34       50.82      7.27 o 
  -8   1  18      370.79      361.12     15.14 o 
  -7   1  18      246.52      289.57     15.14 o 
  -6   1  18      443.70      367.77     18.37 o 
  -5   1  18      496.66      431.97     26.61 o 
  -4   1  18      277.06      312.20     32.60 o 
  -3   1  18       97.34       86.99     11.99 o 
  -2   1  18       84.30       91.01     13.30 o 
  -1   1  18       18.61       20.91      5.23 o 
   0   1  18      260.03      259.01     13.47 o 
   1   1  18      764.52      764.54     20.61 o 
   2   1  18      589.39      628.91     18.54 o 
   3   1  18        9.95       16.95      4.95 o 
   4   1  18      285.88      270.55     13.78 o 
   5   1  18        0.01        1.56      3.92 o 
   6   1  18        0.26       -1.06      6.03 o 
   7   1  18       18.70        8.56      7.21 o 
   8   1  18        0.36       -1.59      4.71 o 
   9   1  18       19.94       23.60      6.74 o 
  10   1  18      150.05      175.43     17.81 o 
  11   1  18       39.54       35.47     10.11 o 
  12   1  18      525.73      591.67     39.31 o 
  13   1  18      255.49      285.81     32.73 o 
 -15   2  18       88.08       71.88      9.45 o 
 -14   2  18        7.38        6.63      4.59 o 
 -13   2  18       24.82       26.85      6.25 o 
 -12   2  18      108.60      112.71     11.17 o 
 -11   2  18        0.19        0.24      3.68 o 
 -10   2  18        8.88       11.07      4.73 o 
  -9   2  18        9.29       18.57      5.11 o 
  -8   2  18       24.53       23.71      5.40 o 
  -7   2  18       56.20       36.73      6.67 o 
  -6   2  18       19.27       24.91      5.41 o 
  -5   2  18       36.92       32.91      6.97 o 
  -4   2  18       88.99       82.28      9.50 o 
  -3   2  18       97.43      120.91     11.28 o 
  -2   2  18      151.82      137.52     14.34 o 
  -1   2  18       15.85       13.74      6.57 o 
   0   2  18        9.48        8.43      4.24 o 
   1   2  18      542.89      564.34     17.51 o 
   2   2  18       98.38      103.56      9.21 o 
   3   2  18        0.01       -1.08      3.56 o 
   4   2  18        8.91       12.94      4.63 o 
   5   2  18       14.37       16.96      7.56 o 
   6   2  18       84.36       77.27     16.38 o 
   7   2  18        6.61       34.47     13.80 o 
   8   2  18      324.79      281.11     21.54 o 
   9   2  18      137.67      173.93     24.94 o 
  10   2  18      360.42      360.40     23.58 o 
  11   2  18       23.15       18.65      8.10 o 
  12   2  18       37.26       26.55     13.20 o 
  13   2  18        0.20       -9.96      9.96 o 
 -14   3  18      286.08      266.83     21.09 o 
 -13   3  18       17.83       13.42      5.35 o 
 -12   3  18       29.84       32.81      6.58 o 
 -11   3  18      110.96      148.87     12.40 o 
 -10   3  18      244.52      234.36     15.07 o 
  -9   3  18       13.26       19.12      5.27 o 
  -8   3  18        0.06        5.85      3.30 o 
  -7   3  18      310.01      318.84     13.43 o 
  -6   3  18       10.77       17.45      6.63 o 
  -5   3  18      208.64      225.22     13.62 o 
  -4   3  18      122.45      136.02      9.86 o 
  -3   3  18        7.54        2.71      3.30 o 
  -2   3  18       87.38       88.19      9.65 o 
  -1   3  18      668.45      686.47     29.54 o 
   0   3  18       11.09       11.99      5.62 o 
   1   3  18       33.66       30.52     13.74 o 
   2   3  18      453.04      433.96     26.60 o 
   3   3  18      337.21      345.06     28.97 o 
   4   3  18       58.19       62.82     12.96 o 
   5   3  18      574.27      580.73     25.77 o 
   6   3  18      161.66      137.51     26.86 o 
   7   3  18      176.20      169.33     17.29 o 
   8   3  18        7.59       10.01      6.79 o 
   9   3  18      329.05      296.56     24.19 o 
  10   3  18       55.15       49.22     10.80 o 
  11   3  18        0.06       14.23      7.57 o 
  12   3  18       68.02       87.35     13.86 o 
 -13   4  18       14.05       13.50      6.15 o 
 -12   4  18      286.08      316.24     22.53 o 
 -11   4  18       21.96       20.78      6.75 o 
 -10   4  18       11.67       19.23      6.32 o 
  -9   4  18        2.99        7.33      5.45 o 
  -8   4  18        8.61        8.88      5.67 o 
  -7   4  18       18.68       30.20     14.33 o 
  -6   4  18       21.61       24.88      7.40 o 
  -5   4  18       23.93       41.65      8.84 o 
  -4   4  18       74.01       73.91     13.76 o 
  -3   4  18       12.95       15.02      6.16 o 
  -2   4  18       12.89        7.73      5.31 o 
  -1   4  18      157.38      190.37     20.55 o 
   0   4  18       30.20       18.18     13.68 o 
   1   4  18       89.55       76.10     10.58 o 
   2   4  18      737.26      743.04     21.35 o 
   3   4  18       28.31       17.19      5.21 o 
   4   4  18       10.22        6.38      4.19 o 
   5   4  18        0.12       -0.56      5.39 o 
   6   4  18       60.21       71.52     11.50 o 
   7   4  18       53.60       47.84     10.13 o 
   8   4  18       28.10       24.73      8.57 o 
   9   4  18       40.91       58.81     11.79 o 
  10   4  18        0.92        0.74      6.72 o 
  11   4  18       63.87       41.09     15.83 o 
 -11   5  18       90.46      109.03     16.09 o 
 -10   5  18        6.37        4.29     10.15 o 
  -9   5  18       29.43       40.96      8.15 o 
  -8   5  18       21.94       27.98     14.85 o 
  -7   5  18       55.43       64.96      9.24 o 
  -6   5  18      365.04      343.95     17.66 o 
  -5   5  18      148.01      152.31     14.83 o 
  -4   5  18      392.96      413.31     26.86 o 
  -3   5  18       26.00       34.60      8.38 o 
  -2   5  18      236.54      275.88     13.32 o 
  -1   5  18      371.58      387.87     16.18 o 
   0   5  18      274.52      299.52     14.59 o 
   1   5  18       36.01       35.51      6.24 o 
   2   5  18       51.95       53.77      7.44 o 
   3   5  18      161.70      163.75     12.27 o 
   4   5  18      525.30      567.11     25.24 o 
   5   5  18      161.40      156.82     14.25 o 
   6   5  18       18.76       23.79     10.92 o 
   7   5  18        6.66        6.69      8.80 o 
   8   5  18      657.64      698.49     30.32 o 
   9   5  18      229.21      270.31     22.95 o 
  -8   6  18       33.93       24.10      7.23 o 
  -7   6  18      253.13      319.94     21.82 o 
  -6   6  18       45.36       44.95      8.01 o 
  -5   6  18      464.45      530.55     14.50 o 
  -4   6  18      243.32      266.44     11.53 o 
  -3   6  18       32.42       34.22      7.25 o 
  -2   6  18       55.08       61.82      7.13 o 
  -1   6  18        8.01        6.77      4.26 o 
   0   6  18       77.63       64.54      7.75 o 
   1   6  18       13.43        8.43      4.52 o 
   2   6  18        7.96        8.09      5.68 o 
   3   6  18       42.96       51.31      8.77 o 
   4   6  18        4.03       11.08      6.25 o 
   5   6  18        0.33       -5.00      5.00 o 
   6   6  18      380.23      401.10     20.37 o 
 -14   1  19       43.98       45.88      7.69 o 
 -13   1  19       42.33       32.11      9.68 o 
 -12   1  19       20.61       20.49      5.55 o 
 -11   1  19       31.90       21.81      7.70 o 
 -10   1  19        1.39        2.00      3.85 o 
  -9   1  19        0.95        1.44      4.02 o 
  -8   1  19       25.79       32.44      6.34 o 
  -7   1  19      184.03      189.74     13.15 o 
  -6   1  19      236.95      234.42     16.54 o 
  -5   1  19      204.09      165.62     13.79 o 
  -4   1  19      291.38      265.20     17.24 o 
  -3   1  19        0.76       -1.47      4.06 o 
  -2   1  19        0.64        2.94      4.40 o 
  -1   1  19      119.56      122.58     10.54 o 
   0   1  19       53.17       48.95      6.80 o 
   1   1  19      465.19      512.37     17.54 o 
   2   1  19      262.55      243.07     13.95 o 
   3   1  19      222.31      242.22     14.21 o 
   4   1  19      210.19      229.20     15.53 o 
   5   1  19       63.21       59.72      8.70 o 
   6   1  19       15.38       25.92      9.19 o 
   7   1  19       55.89       56.30     11.21 o 
   8   1  19      120.73      140.46     13.94 o 
   9   1  19       13.85        9.15     12.73 o 
  10   1  19        7.00       16.12      7.84 o 
  11   1  19       11.77       19.58     13.35 o 
  12   1  19      106.37       95.94     20.49 o 
 -13   2  19       86.57       91.81     11.40 o 
 -12   2  19      588.53      636.58     21.99 o 
 -11   2  19       19.69       15.34      8.33 o 
 -10   2  19       44.89       41.40      6.96 o 
  -9   2  19        1.07        0.10      3.63 o 
  -8   2  19      198.97      202.16     14.23 o 
  -7   2  19      127.11      119.94     10.73 o 
  -6   2  19      249.72      235.89     14.24 o 
  -5   2  19       57.64       70.17      9.37 o 
  -4   2  19      882.99      841.65     25.90 o 
  -3   2  19      273.09      305.64     14.74 o 
  -2   2  19       14.08        6.91      4.77 o 
  -1   2  19        7.36        6.10      4.37 o 
   0   2  19       63.33       78.82     11.22 o 
   1   2  19       20.44       23.95      8.87 o 
   2   2  19        3.21        2.86      4.04 o 
   3   2  19       41.97       38.23      8.99 o 
   4   2  19        3.84       -3.54      5.44 o 
   5   2  19       95.58       82.33     12.92 o 
   6   2  19      418.90      461.53     31.38 o 
   7   2  19      256.17      266.49     21.66 o 
   8   2  19        3.01        5.66      6.59 o 
   9   2  19       49.27       24.98      8.94 o 
  10   2  19      175.02      184.37     35.81 o 
  11   2  19       55.74       67.79     12.39 o 
 -13   3  19       41.05       35.26      7.37 o 
 -12   3  19       57.33       35.39      6.84 o 
 -11   3  19        5.56        2.87      4.41 o 
 -10   3  19        0.65        2.40      4.09 o 
  -9   3  19      341.90      357.31     16.98 o 
  -8   3  19      102.01      108.76     11.91 o 
  -7   3  19        7.51       10.78      4.45 o 
  -6   3  19       12.07        5.52      3.64 o 
  -5   3  19        0.01        4.60      4.05 o 
  -4   3  19       12.94        9.58      4.38 o 
  -3   3  19        1.65        3.83      3.58 o 
  -2   3  19        2.08        6.91      4.87 o 
  -1   3  19      104.49       86.14     13.36 o 
   0   3  19      679.93      723.42     54.87 o 
   1   3  19      219.62      201.97     20.11 o 
   2   3  19      229.72      251.40     29.54 o 
   3   3  19        3.20       -0.76      6.05 o 
   4   3  19        3.35       -0.80      4.28 o 
   5   3  19       35.03       17.06      7.79 o 
   6   3  19      123.93      117.29     14.76 o 
   7   3  19       95.38       70.42     12.51 o 
   8   3  19      309.69      259.23     21.38 o 
   9   3  19        0.85        0.65     12.48 o 
  10   3  19      265.71      324.03     24.88 o 
 -11   4  19       46.44       49.66      9.99 o 
 -10   4  19       77.36       98.15     11.93 o 
  -9   4  19       43.50       31.77      7.27 o 
  -8   4  19      173.46      192.48     18.84 o 
  -7   4  19       20.82       34.33      6.24 o 
  -6   4  19      210.02      227.91     15.66 o 
  -5   4  19       83.29       82.07     16.25 o 
  -4   4  19       23.08       28.50      7.66 o 
  -3   4  19      163.87      147.48     17.04 o 
  -2   4  19       36.31       35.51     10.30 o 
  -1   4  19      504.30      506.89     22.64 o 
   0   4  19      643.30      691.26     26.44 o 
   1   4  19      268.61      239.12     21.43 o 
   2   4  19      375.59      398.02     16.05 o 
   3   4  19      155.81      146.60     16.21 o 
   4   4  19        0.35        1.45      4.62 o 
   5   4  19        4.73        1.03      7.12 o 
   6   4  19       30.13        7.78      6.84 o 
   7   4  19       54.65       54.36     11.18 o 
   8   4  19        0.42        1.65      6.32 o 
   9   4  19       57.75       79.48     18.45 o 
  -9   5  19       21.21       40.71      8.77 o 
  -8   5  19        0.04        5.19      5.62 o 
  -7   5  19       24.74        8.11     10.56 o 
  -6   5  19      169.26      193.16     14.76 o 
  -5   5  19        0.81        3.18      7.01 o 
  -4   5  19       51.08       45.06      9.43 o 
  -3   5  19        4.20        2.76      4.95 o 
  -2   5  19        0.18        4.98      4.63 o 
  -1   5  19        4.05        6.42      4.17 o 
   0   5  19       12.80       13.96      4.81 o 
   1   5  19       96.08       87.58      9.28 o 
   2   5  19      304.94      315.90     16.66 o 
   3   5  19       72.30       72.40     13.82 o 
   4   5  19       37.24       42.66     13.02 o 
   5   5  19       16.02       10.79      6.45 o 
   6   5  19       14.31        5.14     11.29 o 
   7   5  19       26.65       16.10      9.15 o 
  -5   6  19      104.10      105.21      7.83 o 
  -4   6  19       20.51       28.42     10.66 o 
  -3   6  19       16.21        4.33      3.83 o 
  -2   6  19       37.18       36.32      6.43 o 
  -1   6  19       44.48       43.74      6.70 o 
   0   6  19      131.83      143.04     11.24 o 
   1   6  19      367.42      342.04     16.28 o 
   2   6  19      180.11      217.19     16.15 o 
   3   6  19        1.08        0.56      9.24 o 
 -13   0  20      153.80      134.91     17.46 o 
 -12   0  20      899.99      976.20     58.33 o 
 -11   0  20        6.25        5.81      6.67 o 
 -10   0  20       15.48       14.32      7.38 o 
  -9   0  20       76.29       90.75     14.43 o 
  -8   0  20       36.38       27.84      9.02 o 
  -7   0  20      122.76      161.03     17.98 o 
  -6   0  20     1106.87     1017.77     37.48 o 
  -5   0  20       14.12       10.52      6.38 o 
  -4   0  20       12.33        4.72      8.65 o 
  -3   0  20       61.43       91.68     18.14 o 
  -2   0  20      303.44      296.05     23.28 o 
  -1   0  20      485.32      545.49     26.16 o 
   0   0  20       92.26      101.87     14.05 o 
   1   0  20       18.46        9.33      6.71 o 
   2   0  20      611.76      592.85     27.52 o 
   3   0  20       11.27        7.99      6.47 o 
   4   0  20        0.19       -6.61      6.61 o 
   5   0  20       16.27       17.27      7.81 o 
   6   0  20      203.93      215.54     28.79 o 
   7   0  20      570.76      633.82     40.03 o 
   8   0  20       20.48       10.40     11.09 o 
   9   0  20      137.02      197.49     27.25 o 
  10   0  20        4.58       -5.01      9.68 o 
 -13   1  20      235.74      220.70     20.35 o 
 -12   1  20       85.15       95.78     10.66 o 
 -11   1  20        5.08        7.61      4.53 o 
 -10   1  20       12.18       14.01      5.15 o 
  -9   1  20      436.68      456.72     21.44 o 
  -8   1  20       41.85       41.93      7.03 o 
  -7   1  20       14.36       11.49      4.68 o 
  -6   1  20        0.90        2.41      3.57 o 
  -5   1  20      113.44      111.28     11.77 o 
  -4   1  20       12.98       20.57      5.72 o 
  -3   1  20        8.68        1.26      4.45 o 
  -2   1  20        1.41        0.86      3.84 o 
  -1   1  20        0.38       -1.95      4.19 o 
   0   1  20      341.16      357.93     16.29 o 
   1   1  20      141.52      139.45     12.72 o 
   2   1  20       26.04       17.76      5.43 o 
   3   1  20        2.95        4.56      4.82 o 
   4   1  20       11.78        8.68      4.78 o 
   5   1  20       29.44       23.98      5.86 o 
   6   1  20       47.48       59.08     12.57 o 
   7   1  20       53.22       80.10     20.38 o 
   8   1  20      372.52      379.32     22.87 o 
   9   1  20      192.24      212.22     20.22 o 
  10   1  20       48.38       49.28     11.33 o 
 -12   2  20        8.17        4.08      4.24 o 
 -11   2  20        0.19        6.89      4.56 o 
 -10   2  20       32.29       21.98      7.70 o 
  -9   2  20       97.37       94.63      9.78 o 
  -8   2  20       20.77       23.22      5.85 o 
  -7   2  20        8.99       10.92      4.59 o 
  -6   2  20      508.77      500.95     27.88 o 
  -5   2  20      241.00      246.99     25.42 o 
  -4   2  20       49.17       45.88      7.24 o 
  -3   2  20       47.67       46.07      6.81 o 
  -2   2  20       26.55       25.09      7.08 o 
  -1   2  20        2.72        3.89      4.25 o 
   0   2  20        0.42       -3.08      3.87 o 
   1   2  20       66.70       72.07     12.45 o 
   2   2  20        2.33        5.77      4.38 o 
   3   2  20        2.13        8.90      6.14 o 
   4   2  20      217.82      189.69     30.77 o 
   5   2  20       96.07       96.85     14.11 o 
   6   2  20       17.09        6.34      7.73 o 
   7   2  20       15.32       18.24      8.35 o 
   8   2  20       36.07       30.02      9.15 o 
   9   2  20      256.91      259.61     39.90 o 
  10   2  20      243.44      264.98     23.16 o 
 -11   3  20       27.18       24.10      5.98 o 
 -10   3  20      210.83      233.76     17.73 o 
  -9   3  20        2.18        3.14      3.48 o 
  -8   3  20       51.74       26.94      5.96 o 
  -7   3  20      377.15      393.24     22.90 o 
  -6   3  20        0.05       -0.11      5.56 o 
  -5   3  20       25.82       20.90      8.72 o 
  -4   3  20      204.48      198.23     15.62 o 
  -3   3  20       42.21       29.28     10.34 o 
  -2   3  20        5.59        1.92      6.38 o 
  -1   3  20      173.60      184.66     19.91 o 
   0   3  20       12.38       11.36     10.84 o 
   1   3  20        2.94        1.61      7.64 o 
   2   3  20      554.63      612.12     53.54 o 
   3   3  20       12.99       -1.60      6.31 o 
   4   3  20      106.85       85.23     10.78 o 
   5   3  20      203.89      200.40     18.89 o 
   6   3  20       83.52       92.48     13.72 o 
   7   3  20       23.91       16.20     13.55 o 
   8   3  20        4.28        5.98      7.50 o 
   9   3  20      218.27      229.70     20.87 o 
  -9   4  20       42.36       30.14      7.86 o 
  -8   4  20      380.20      412.40     20.76 o 
  -7   4  20        5.66        4.10      6.20 o 
  -6   4  20       46.60       47.37     11.18 o 
  -5   4  20        6.20       26.35     10.16 o 
  -4   4  20      502.54      543.56     24.21 o 
  -3   4  20       26.48       16.78      6.66 o 
  -2   4  20        4.48        8.34      5.87 o 
  -1   4  20        6.06        8.66      5.76 o 
   0   4  20        0.96        7.29      6.45 o 
   1   4  20      359.12      343.79     26.81 o 
   2   4  20       21.51       26.46      7.79 o 
   3   4  20       85.38       90.29     14.45 o 
   4   4  20       39.24       42.96     25.62 o 
   5   4  20       70.29       92.33     15.43 o 
   6   4  20      201.02      225.32     21.34 o 
   7   4  20       37.49       31.44      9.96 o 
  -7   5  20      710.82      735.15     47.76 o 
  -6   5  20      373.70      416.42     20.14 o 
  -5   5  20      175.72      198.38     17.87 o 
  -4   5  20      115.17      103.72     12.91 o 
  -3   5  20      264.72      295.26     53.66 o 
  -2   5  20        7.40       14.51     11.41 o 
  -1   5  20       23.76       17.83      5.46 o 
   0   5  20       11.77        6.76      9.14 o 
   1   5  20       44.34       45.16      7.43 o 
   2   5  20       12.07       18.02      5.51 o 
   3   5  20      149.24      195.00     15.79 o 
   4   5  20       46.17       53.31     17.41 o 
 -11   1  21       54.35       57.39      8.69 o 
 -10   1  21       24.56       16.26      7.51 o 
  -9   1  21      165.36      165.43     13.46 o 
  -8   1  21        0.69        7.87      4.67 o 
  -7   1  21       11.22       10.80      5.02 o 
  -6   1  21       10.20       12.23      4.90 o 
  -5   1  21        7.73       -1.12      3.61 o 
  -4   1  21        0.55       -1.50      4.40 o 
  -3   1  21      100.96       97.66     19.58 o 
  -2   1  21      367.46      395.60     17.24 o 
  -1   1  21       14.66        2.21      4.39 o 
   0   1  21      252.25      242.44     15.19 o 
   1   1  21      853.37      910.27     24.62 o 
   2   1  21       94.62       93.17      9.91 o 
   3   1  21        4.45       15.22      5.46 o 
   4   1  21        9.74       10.35      5.24 o 
   5   1  21       29.53       27.74      6.67 o 
   6   1  21       33.34       26.77     15.66 o 
   7   1  21       25.11       15.22      8.18 o 
   8   1  21       44.32       54.65     17.04 o 
   9   1  21       82.20       67.02     19.14 o 
 -10   2  21      199.93      193.97     14.58 o 
  -9   2  21       50.58       57.49     10.92 o 
  -8   2  21      114.72       85.67      9.79 o 
  -7   2  21      277.33      292.86     19.75 o 
  -6   2  21      142.38      147.23     16.29 o 
  -5   2  21      248.40      232.42     15.31 o 
  -4   2  21        0.22        4.59      4.38 o 
  -3   2  21        4.06        1.26      4.36 o 
  -2   2  21      512.39      530.87     21.04 o 
  -1   2  21      675.22      762.62     24.70 o 
   0   2  21      168.56      176.98     14.55 o 
   1   2  21       33.20       25.35      9.68 o 
   2   2  21      274.17      216.15     31.15 o 
   3   2  21       82.30       80.42     14.23 o 
   4   2  21       70.01       69.62     12.91 o 
   5   2  21        0.01      -10.18     10.82 o 
   6   2  21       42.72       38.95     10.52 o 
   7   2  21      150.24      143.67     17.87 o 
   8   2  21       13.82       14.03      8.33 o 
  -9   3  21       16.11       18.35      7.02 o 
  -8   3  21      133.67      150.12     21.75 o 
  -7   3  21      178.26      160.08     14.90 o 
  -6   3  21       58.28       89.74     11.60 o 
  -5   3  21        6.57        1.20      5.12 o 
  -4   3  21       38.26       38.31      8.26 o 
  -3   3  21       20.02       15.48      8.34 o 
  -2   3  21      133.61      121.76     16.84 o 
  -1   3  21      320.44      296.08     24.95 o 
   0   3  21        1.07       -5.50      5.50 o 
   1   3  21      145.84      108.13     15.90 o 
   2   3  21       73.74       62.98     12.54 o 
   3   3  21        5.29       -0.25      6.55 o 
   4   3  21       34.11       26.01      6.88 o 
   5   3  21       20.30       46.75     17.78 o 
   6   3  21       42.35       38.99     10.58 o 
   7   3  21       56.41       84.04     21.48 o 
  -7   4  21      137.99      160.55     27.88 o 
  -6   4  21       26.61       22.01      7.45 o 
  -5   4  21      377.99      359.53     28.22 o 
  -4   4  21      230.79      251.17     24.06 o 
  -3   4  21       36.14       30.26     11.39 o 
  -2   4  21       42.69       29.78      9.51 o 
  -1   4  21        5.14        4.37      7.11 o 
   0   4  21      193.55      207.89     21.52 o 
   1   4  21      220.58      223.07     16.26 o 
   2   4  21        0.06       -4.12      4.67 o 
   3   4  21        4.14        5.97      5.44 o 
   4   4  21       12.55        8.82      7.02 o 
  -9   0  22        0.06        1.16      5.70 o 
  -8   0  22      196.67      215.96     30.93 o 
  -7   0  22       10.68        6.25      6.52 o 
  -6   0  22      195.90      235.80     22.65 o 
  -5   0  22       26.67       19.01      7.93 o 
  -4   0  22      687.46      789.87     28.10 o 
  -3   0  22      181.28      179.80     19.54 o 
  -2   0  22       40.12       46.42     13.55 o 
  -1   0  22       19.83       32.42     13.10 o 
   0   0  22       26.83       14.45      8.12 o 
   1   0  22       48.24       61.11     12.11 o 
   2   0  22       61.74       58.67     15.33 o 
   3   0  22       11.89        7.40      7.07 o 
   4   0  22      166.17      184.35     19.12 o 
   5   0  22      257.93      206.65     20.37 o 
   6   0  22      118.87       91.70     21.62 o 
   7   0  22       46.85       58.05     18.29 o 
  -9   1  22      100.78       78.54      9.59 o 
  -8   1  22      529.34      549.36     28.19 o 
  -7   1  22       12.66        9.50      5.00 o 
  -6   1  22        3.79        6.52      4.74 o 
  -5   1  22       71.49       52.91      8.10 o 
  -4   1  22        0.93       -1.06      4.19 o 
  -3   1  22       33.10       27.89      7.81 o 
  -2   1  22        0.10        7.03      4.84 o 
  -1   1  22      240.91      263.60     16.34 o 
   0   1  22      446.28      483.77     20.74 o 
   1   1  22      504.59      502.65     21.18 o 
   2   1  22       28.45       19.45      6.33 o 
   3   1  22       72.06       87.03     10.03 o 
   4   1  22       70.56       76.21      9.43 o 
   5   1  22       10.60       14.07      6.31 o 
   6   1  22       14.03        5.88     12.04 o 
  -8   2  22      110.11       97.54     11.13 o 
  -7   2  22      328.71      376.58     26.20 o 
  -6   2  22        1.64        7.52      4.48 o 
  -5   2  22        1.84        1.90      4.52 o 
  -4   2  22        9.81       15.85      5.34 o 
  -3   2  22       35.01       25.02      5.84 o 
  -2   2  22      239.47      262.47     14.39 o 
  -1   2  22      615.63      657.30     26.19 o 
   0   2  22       73.47       70.38     17.42 o 
   1   2  22      295.08      308.65     48.51 o 
   2   2  22      143.66      150.28     18.93 o 
   3   2  22      122.64      109.04     16.07 o 
   4   2  22        6.58       15.55     13.97 o 
   5   2  22        4.77       -8.90      8.90 o 
  -6   3  22        0.50       -1.46      4.30 o 
  -5   3  22      121.68      108.76     16.29 o 
  -4   3  22      102.64       98.82     15.52 o 
  -3   3  22       62.12       48.74     12.56 o 
  -2   3  22        4.59       10.61      8.57 o 
  -1   3  22       86.15       74.69     13.50 o 
   0   3  22       59.83       42.21     11.52 o 
   1   3  22        8.87       15.87      8.01 o 
   2   3  22        3.66       10.29     12.39 o 
   3   3  22      367.48      372.66     28.69 o 
   4   3  22       32.34       42.57     17.33 o 
  -6   1  23        8.59        1.86      5.18 o 
  -5   1  23      479.60      509.78     20.41 o 
  -4   1  23      118.40      102.82     13.82 o 
  -3   1  23       61.79       44.54      7.01 o 
  -2   1  23       74.46       81.50     10.10 o 
  -1   1  23      400.70      458.73     18.94 o 
   0   1  23        2.87        4.87      5.17 o 
   1   1  23      122.74      132.90     12.33 o 
   2   1  23       47.27       41.82      7.94 o 
   3   1  23        2.35        4.12      5.34 o 
  -4   2  23      104.90      108.20      9.97 o 
  -3   2  23       26.76       27.56      6.09 o 
  -2   2  23      126.83      133.19     12.04 o 
  -1   2  23        6.40        8.08      8.34 o 
   0   2  23        0.36        0.52      6.72 o 
   1   2  23      132.11      132.97     17.90 o 
                                                 
